# Supplementary material for: Understanding the Distribution of Muscidae Flies and Their Role as Vectors of Bacterial Pathogens in South Africa: A Review Using BOLD Barcoding Data
Source: Vet Med Sci. 2026 Apr 9;12(3):e70934. doi: 10.1002/vms3.70934 (PMC13064580; doi:10.1002/vms3.70934)
Supplement: Supplementary file 1 — Supporting File 1: vms370934‐sup‐0001‐tableS1.xlsx. [file VMS3-12-e70934-s003.xlsx]

## Sheet: Distribution and occurance
Supplementary Table S1. Distribution and occurance of Muscidae fly species
			Global and SA Distribution of muscidae fly species
Genus	Species	Source	Countries	Distribution in SA	References
Anaphalantus	Anaphalantus longicornis	Both Checklists	South Africa, Botswana, Namibia, Zimbabwe, Democratic Republic of Democratic Republic of Congo	***GP, MP, KZN, EC, FS, WC, NC	Couri, M.S., Kirk-Spriggs, A.H. and Pont, A.C., 2013. New distribution records of Afrotropical Muscidae (Diptera) based on material at the National Museum, Bloemfontein. Nasionale Museum.
Atherigona	Atherigona bispina	Both Checklists	South Africa, Burundi, Rwanda	Data deficient	Data deficient
Atherigona	Atherigona chirinda	Both Checklists	South Africa, Zimbabwe	Data deficient	Muller, B.S., 2015. Illustrated key and systematics of male South African Atherigona s. str.(Diptera: Muscidae). African Invertebrates. 56(3):845-918.
Atherigona	Atherigona cinarina	Both Checklists	South Africa, Kenya, Nigeria	*KZN	Data deficient
Atherigona	Atherigona divergens	Both Checklists	South Africa, Burkina Faso, Cameroon,	*KZN	Muller, B.S., 2015. Illustrated key and systematics of male South African Atherigona s. str.(Diptera: Muscidae). African Invertebrates. 56(3):845-918.
Atherigona	Atherigona falcata	Both Checklists	South africa, Australia, China, Namibia	Data deficient	Data deficient
Atherigona	Atherigona griseiventris	Both Checklists	South Africa, Kenya, Nigeria, Uganda	Data deficient	Muller, B.S., 2015. Illustrated key and systematics of male South African Atherigona s. str.(Diptera: Muscidae). African Invertebrates. 56(3):845-918.
Atherigona	Atherigona hancocki	Both Checklists	Sputh Africa, Cameroun, Kenya, Rwanda, Tanzania, Uganda	Data deficient	Data deficient
Atherigona	Atherigona lineata	Both Checklists	South Africa	*KZN, NW	Muller, B.S., 2015. Illustrated key and systematics of male South African Atherigona s. str.(Diptera: Muscidae). African Invertebrates. 56(3):845-918.
Atherigona	Atherigona marginifolia	Both Checklists	South Africa, Burkina Faso, Chad, Ghana, Mali, Nigeria, Pakistan, Senegal, Uganda, Zimbabwe	***EC, GP, KZN, LP, NW	Muller, B.S., 2015. Illustrated key and systematics of male South African Atherigona s. str.(Diptera: Muscidae). African Invertebrates. 56(3):845-918.
Atherigona	Atherigona naquvii	Both Checklists	South Africa, Australia, Canary Is, Ethiopia, Nigeria, India, Pakistan, Saudi Arabia, Sri Lanka, Australia	GP	Data deficient
Atherigona	Atherigona orientalis	Added from BOLD	South Africa, Australia, Bangladesh, China, Egypt, Kenya, India, Mexico	*LP, MP	Data deficient
Atherigona	Atherigona pulla	Both Checklists	South Africa, Kenya, Madagascar, Mali, Morocco, Nigeria, Sudan, Uganda,Zimbabwe	**GP, FS, WC	Muller, B.S., 2015. Illustrated key and systematics of male South African Atherigona s. str.(Diptera: Muscidae). African Invertebrates. 56(3):845-918.
Atherigona	Atherigona soccata	Added from BOLD	South Africa, Australia, Bangladesh, Gabon, Kenya, Pakistan, Tanzania	**MP, LP, WC, GP	Data deficient
Atherigona	Atherigona theodori	Added from BOLD	South Africa, Egypt, Lebanon, Pakistan, Saudi Arabia	**MP, LP, WC	Data deficient
Camptotarsopoda	Camptotarsopoda albibasis	Both Checklists	South Africa, Kenya, Tanzania	**LP, KZN	Couri, M. and Pont, A., 2020. Type specimens of Limnophorini (Diptera: Muscidae) deposited in the Museum für Naturkunde, Humboldt-Universität zu Berlin (Berlin, Germany). Zoologia (Curitiba), 37: 1-57.
Camptotarsopoda	Camptotarsopoda pallipes	Both Checklists	South Africa, Tanzania, Liberia, Nigeria, Uganda	Data deficient	Couri, M. and Pont, A., 2020. Type specimens of Limnophorini (Diptera: Muscidae) deposited in the Museum für Naturkunde, Humboldt-Universität zu Berlin (Berlin, Germany). Zoologia (Curitiba), 37: 1-57.
Camptotarsopoda	Camptotarsopoda pilifemur	Both Checklists	South Africa,Democratic Republic of Congo, Kenya, Tanzania, Uganda	Data deficient	Couri, M. and Pont, A., 2020. Type specimens of Limnophorini (Diptera: Muscidae) deposited in the Museum für Naturkunde, Humboldt-Universität zu Berlin (Berlin, Germany). Zoologia (Curitiba), 37: 1-57.
Coenosia	Coenosia argentipes	Both Checklists	South Africa, Alberta, Kenya	Data deficient	Data deficient
Coenosia	Coenosia aristalis	Both Checklists	South Africa, Rwanda, Uganda	Data deficient	Data deficient
Coenosia	Coenosia attenuata	Added from BOLD	South Africa, Australia, Bangladesh, Cameroon,China, Ecuador, Egypt, France, Gabon, Germany, Ghana, Honduras, Israel, Kenya, Lebanon, Malaysia, Mozambique, New Zealand, Pakistan, Portugal, Reunion, Spain, Tanzania, Thailand, United States, Uruguay	***MP, LP, WC, GP, FS	Seabra, S.G., Brás, P.G., Martins, J., Martins, R., Wyatt, N., Shirazi, J., Rebelo, M.T., Franco, J.C., Mateus, C., Figueiredo, E. and Paulo, O.S., 2015. Phylogeographical patterns in Coenosia attenuata (Diptera: Muscidae): a widespread predator of insect species associated with greenhouse crops. Biological Journal of the Linnean Society, 114(2):308-326.
Coenosia	Coenosia canifrons	Literature	South Africa, Rwanda, Tanzania and Uganda	FS, KZN, WC	Couri, M.S., Kirk-Spriggs, A.H. and Pont, A.C., 2013. New distribution records of Afrotropical Muscidae (Diptera) based on material at the National Museum, Bloemfontein. Nasionale Museum.
Coenosia	Coenosia costata	Both Checklists	South Africa	Data deficient	Data deficient
Coenosia	Coenosia curiosa sp. nov.	Literature	South Africa, Lesotho	Data deficient	Muller, B.S. and Midgley, J.M., 2022. How strange: Coenosia curiosa sp. nov.(Diptera: Muscidae), the first recorded Tiger fly from Lesotho, with revision of the Coenosia globuliseta-group. Zootaxa, 5222(4): 367-377.
Coenosia	Coenosia cuthbertsoni	Both Checklists	South Africa, Kenya, South Yemen Uganda, Zimbabwe	Data deficient	Data deficient
Coenosia	Coenosia cyclophthalma	Both Checklists	South Africa	Data deficient	Data deficient
Coenosia	Coenosia diluta	Both Checklists	South Africa	Data deficient	Data deficient
Coenosia	Coenosia exilis	Both Checklists	South Africa	Data deficient	Data deficient
Coenosia	Coenosia fascigera	Both Checklists	South Africa, Ethiopia, Kenya, Rwanda, Tanzania, Uganda, Zimbabwe	Data deficient	Couri, M.S., Kirk-Spriggs, A.H. and Pont, A.C., 2013. New distribution records of Afrotropical Muscidae (Diptera) based on material at the National Museum, Bloemfontein. Nasionale Museum.
Coenosia	Coenosia flavivibrissata	Both Checklists	South Africa	Data deficient	Data deficient
Coenosia	Coenosia fumisquama	Literature	South Africa, Democratic Republic of Democratic Republic of Congo, Kenya and South Africa. Ethiopia and Uganda	**EC, FS, KZN, WC	Couri, M.S., Kirk-Spriggs, A.H. and Pont, A.C., 2013. New distribution records of Afrotropical Muscidae (Diptera) based on material at the National Museum, Bloemfontein. Nasionale Museum.
Coenosia	Coenosia globuliseta	Both Checklists	South Africa	*KZN	Data deficient
Coenosia	Coenosia humilis	Both Checklists	South Africa, Madagascar	Data deficient	Data deficient
Coenosia	Coenosia inversa	Both Checklists	South Africa	Data deficient	Data deficient
Coenosia	Coenosia multimaculata	Both Checklists	South Africa, Madagascar, Rhodesia	Data deficient	Data deficient
Coenosia	Coenosia munroi	Both Checklists	South Africa	Data deficient	Data deficient
Coenosia	Coenosia natalia	Both Checklists	South Africa	**LP, GP, KZN	Data deficient
Coenosia	Coenosia nodosa	Both Checklists	South Africa	Data deficient	Data deficient
Coenosia	Coenosia pilifemur	Both Checklists	South Africa, Zimbabwe	Data deficient	Data deficient
Coenosia	Coenosia punctigera	Both Checklists	South Africa, Nigeria, Rwanda, Tanzania, Uganda	Data deficient	Data deficient
Coenosia	Coenosia punctipes	Both Checklists	South Africa	Data deficient	Data deficient
Coenosia	Coenosia semialba	Both Checklists	South Africa	Data deficient	Data deficient
Coenosia	Coenosia semifumosa	Both Checklists	South Africa, Tanzania, Zimbabwe	*KZN, GP	Data deficient
Coenosia	Coenosia setalis	Both Checklists	South Africa, Aldabra, Mozambique, Tanzania	Data deficient	Data deficient
Coenosia	Coenosia simulans	Both Checklists	South Africa, Tanzania	Data deficient	Data deficient
Coenosia	Coenosia strigipes	Both Checklists	South Africa, Namibia	*LP, MP	Couri, M.S., De Carvalho, C.J. and Pont, A.C., 2012. Taxonomy of the Muscidae (Diptera) of Namibia: a key to genera, diagnoses, new records and description of a new species. African Invertebrates, 53(1):47-67.
Coenosia	Coenosia stuckenbergi	Both Checklists	South Africa, Zimbabwe	Data deficient	Data deficient
Coenosia	Coenosia tripunctiventris	Both Checklists	South Africa, Malawi, Rwanda, Uganda, Zimbabwe	Data deficient	Data deficient
Coenosia	Coenosia vittata	Both Checklists	South Africa, Kenya, Tanzania, Zimbabwe	*GP, MP	Data deficient
Coenosia	Coenosia xenia	Both Checklists	South Africa	Data deficient	Data deficient
Curranosia	Curranosia spekei	Both Checklists	South Africa, Democratic Republic of Congo, Ethiopia	*LP	Data deficient
Dasyphora	Dasyphora affricana	Added from BOLD to SANBI checklist	South Africa	Data deficient	Data deficient
Dichaetomyia	Dichaetomyia distanti	Both Checklists	South Africa, Kenya	*KZN, LP	Jensen, A.R., Odgaard, F., Cerretti, P. and Pape, T., 2020. Stylogaster eggs on blow flies attracted to millipede defence secretions in Tanzania, with a stab at summarising their biology (Diptera: Conopidae & Calliphoridae). Biodiversity Data Journal, 8; Couri, M.S., Jordaens, K., Geeraert, L., Matheus, R. and Vieira-Araújo, A.P., 2019. Ethiopian muscids (Diptera, Muscidae) egg-carriers of Stylog…
Dichaetomyia	Dichaetomyia mallochi	Both Checklists	South Africa, Kenya	Data deficient	Data deficient
Dichaetomyia	Dichaetomyia medicoris	Both Checklists	South Africa, Burundi, Democratic Republic of Democratic Republic of Congo, Rwanda	*MP	Data deficient
Dichaetomyia	Dichaetomyia pallidula	Both Checklists	South Africa, Ethiopia, Tanzania	*KZN	Jensen, A.R., Odgaard, F., Cerretti, P. and Pape, T., 2020. Stylogaster eggs on blow flies attracted to millipede defence secretions in Tanzania, with a stab at summarising their biology (Diptera: Conopidae & Calliphoridae). Biodiversity Data Journal, 8; Couri, M.S., Jordaens, K., Geeraert, L., Matheus, R. and Vieira-Araújo, A.P., 2019. Ethiopian muscids (Diptera, Muscidae) egg-carriers of Stylog…
Dichaetomyia	Dichaetomyia (Panaga) cuthertsoni	Literature	South Africa, Namibia and Zimbabwe	**EC, FS, KZN, WC	Couri, M.S., Kirk-Spriggs, A.H. and Pont, A.C., 2013. New distribution records of Afrotropical Muscidae (Diptera) based on material at the National Museum, Bloemfontein. Nasionale Museum.
Dichaetomyia	Dichaetomyia (Panaga) immaculiventris	Literature	South Africa, Ethiopia, Malawi, Mozambique, Tanzania and Zimbabwe	*KZN	Couri, M.S., Kirk-Spriggs, A.H. and Pont, A.C., 2013. New distribution records of Afrotropical Muscidae (Diptera) based on material at the National Museum, Bloemfontein. Nasionale Museum.
Dichaetomyia	Dichaetomyia suffusa	Both Checklists	South Africa	Data deficient	Data deficient
Dimorphia	Dimorphia setulosa	Both Checklists	South Africa, Kenya, Zimbabwe	*LP, WC	Jensen, A.R., Odgaard, F., Cerretti, P. and Pape, T., 2020. Stylogaster eggs on blow flies attracted to millipede defence secretions in Tanzania, with a stab at summarising their biology (Diptera: Conopidae & Calliphoridae). Biodiversity Data Journal, 8; Couri, M.S., Jordaens, K., Geeraert, L., Matheus, R. and Vieira-Araújo, A.P., 2019. Ethiopian muscids (Diptera, Muscidae) egg-carriers of Stylog…
Dimorphia	Dimorphia tristis	Both Checklists	South Africa, Namibia	*FS	Couri, M.S., De Carvalho, C.J. and Pont, A.C., 2012. Taxonomy of the Muscidae (Diptera) of Namibia: a key to genera, diagnoses, new records and description of a new species. African Invertebrates, 53(1):47-67; Couri, M.S., Pont, A.C., Kirk-Spriggs, A.H., 2013. New Muscidae (Diptera) hosts of Stylogaster Macquart (Diptera: Conopidae) from the Afrotropical Region. African Invertebrates 54 (2): 401‑…
Graphomya	Graphomya aurata	Both Checklists	South Africa, Malawi	Data deficient	Data deficient
Graphomya	Graphomya leucomelas	Both Checklists	South Africa	Data deficient	Data deficient
Graphomya	Graphomya maculata	Both Checklists	South Africa, Bonin Isl, Macedonia, Maluku New Guinea, Namibia, Yugoslavaia	**GP, KZN, MP	Couri, M.S., De Carvalho, C.J. and Pont, A.C., 2012. Taxonomy of the Muscidae (Diptera) of Namibia: a key to genera, diagnoses, new records and description of a new species. African Invertebrates, 53(1):47-67.
Graphomya	Graphomya mallochi	Both Checklists	South Africa, Argentina, Chile, Malawi	No distribution in SA	Data deficient
Graphomya	Graphomya superba	Both Checklists	South Africa	Data deficient	Data deficient
Gymnodia	Gymnodia eremophila	Both Checklists	South Africa,Cape verde Is, Canary Is, Egypt, Kenya, Iran, Socotra, Sudan, Tanzania, Tadzhikistan, Zambia, Zimbabwe	Data deficient	Data deficient
Gymnodia	Gymnodia flavescens	Both Checklists	South Africa, Cape Verde Is, Egypt, Luxor & Aswan, Sudan, Uganda	Data deficient	Data deficient
Gymnodia	Gymnodia flexa	Both Checklists	South Africa, Okinawa Is, Taiwan	*MP	Data deficient
Gymnodia	Gymnodia marshalli	Both Checklists	South Africa	Data deficient	Data deficient
Gymnodia	Gymnodia mervinia	Both Checklists	South Africa, Sierra Leone	*KZN	Data deficient
Gymnodia	Gymnodia piliceps	Both Checklists	South Africa, Ethiopia, Kenya, Rwanda	*GP	Data deficient
Gymnodia	Gymnodia platypezoides	Literature	South Africa, Cameroon, Democratic Republic of Democratic Republic of Congo, Kenya and Uganda	*FS	Couri, M.S., Kirk-Spriggs, A.H. and Pont, A.C., 2013. New distribution records of Afrotropical Muscidae (Diptera) based on material at the National Museum, Bloemfontein. Nasionale Museum.
Gymnodia	Gymnodia subtilis	Both Checklists	South Africa, Indonesia	Data deficient	Data deficient
Haematobia	Haematobia meridiana	Literature	South Africa	*LP	Newsholme, S.J., Verster, A.J.M. & Jacobs, J.C., 1983. Bovine skin lesions of possible filarial origin associated with heavy horn fly infestations (Haematobia meridiana). Onderstepoort Journal of Veterinary Research, 50, 73–75
Haematobia	Haematobia potans	Both Checklists	South Africa, Democratic Republic of Congo, Eritrea, Sudan	Data deficient	Data deficient
Haematobia	Haematobia spinigera	Added from BOLD	South Africa, Tanzania	*LP, MP	Data deficient
Haematobia	Haematobia thirouxi	Literature	South Africa	*EC, KZN	Nevill, E.M., 1997. Vectors: Muscidae. Infectious Diseases of Livestock with special reference to Southern Africa. 53-61.
Haematobosca	Haematobosca augustifrons	Added from BOLD	South Africa, Democratic Republic of Congo, Malawi	*MP, KZN	Data deficient
Haematobosca	Haematobosca uniseriata	Both Checklists	South Africa, Botswana, Mozambique, Namibia, Zimbabwe	*LP, MP	Couri, M.S., De Carvalho, C.J. and Pont, A.C., 2012. Taxonomy of the Muscidae (Diptera) of Namibia: a key to genera, diagnoses, new records and description of a new species. African Invertebrates, 53(1):47-67; Couri, M.S., Kirk-Spriggs, A.H. and Pont, A.C., 2013. New distribution records of Afrotropical Muscidae (Diptera) based on material at the National Museum, Bloemfontein. Nasionale Museum.
Haematobosca	Haematobosca zuluensis	Both Checklists	South Africa	Data deficient	Data deficient
Hebecnema	Hebecnema bwambae	Both Checklists	South Africa, Uganda	Data deficient	Data deficient
Hebecnema	Hebecnema fuscohalterata	Both Checklists	South Africa, Burundi, Kenya, Rwanda, Uganda	Data deficient	Data deficient
Hebecnema	Hebecnema patersoni	Both Checklists	South Africa	Data deficient	Data deficient
Helina	Helina bevisi	Both Checklists	South Africa, Lesotho	Data deficient	Data deficient
Helina	Helina brunneivittis	Both Checklists	South Africa	Data deficient	Data deficient
Helina	Helina coniformis	Both Checklists	South Africa, Annobon, Burundi, Lesotho, Namibia, Nigeria, Rwanda, South Yemen	**LP, KZN, FS, MP	Couri, M.S., De Carvalho, C.J. and Pont, A.C., 2012. Taxonomy of the Muscidae (Diptera) of Namibia: a key to genera, diagnoses, new records and description of a new species. African Invertebrates, 53(1):47-67.
Helina	Helina costalis	Both Checklists	South Africa	Data deficient	Data deficient
Helina	Helina devittata	Both Checklists	South Africa	*GP	Data deficient
Helina	Helina fasciata	Both Checklists	South frica, Ethiopia, Kenya, Uganda	Data deficient	Data deficient
Helina	Helina harrisorum sp. nov	Literature	South Africa	*FS	Couri, M.S. and Pont, A.C., 2014. New species of Afrotropical Muscidae (Diptera, Muscoidea). Zootaxa, 3852(3): 301-320.
Helina	Helina hirtipes	Both Checklists	South Africa, Kenya	*MP	Couri, Márcia S. & Pont, Adrian C., 2018, The male terminalia of some African species of Helina Robineau-Desvoidy, 1830 (Diptera, Muscidae), Zootaxa 4399 (2), pp. 233-247 : 240
Helina	Helina juxtamedialis	Both Checklists	South Africa, Malawi, Mozambique	*GP	Couri, Márcia S. & Pont, Adrian C., 2018, The male terminalia of some African species of Helina Robineau-Desvoidy, 1830 (Diptera, Muscidae), Zootaxa 4399 (2), pp. 233-247 : 240
Helina	Helina lasiopa	Literature	South Africa	Data deficient	Couri, M.S. and Pont, A.C., 2018. The male terminalia of some African species of Helina Robineau-Desvoidy, 1830 (Diptera, Muscidae). Zootaxa, 4399(2): 233-247.
Helina	Helina lucida	Both Checklists	South Africa, Democratic Republic of Democratic Republic of Congo, Ethiopia, Kenya, Madagascar, Rwanda	*KZN	Couri, M.S., De Carvalho, C.J. and Pont, A.C., 2012. Taxonomy of the Muscidae (Diptera) of Namibia: a key to genera, diagnoses, new records and description of a new species. African Invertebrates, 53(1):47-67. Couri, M.S., Pont, A.C. & Penny, N.D. (2006) Muscidae (Diptera) from Madagascar: identification keys, descriptions of new species, and new records. Proceedings of the California Academy of …
Helina	Helina major	Both Checklists	South Africa	*GP	Data deficient
Helina	Helina mollis	Both Checklists	South Africa, Lesotho	*NW	Couri, Márcia S. & Pont, Adrian C., 2018, The male terminalia of some African species of Helina Robineau-Desvoidy, 1830 (Diptera, Muscidae), Zootaxa 4399 (2), pp. 233-247 : 240
Helina	Helina natalensis	Both Checklists	South Africa	Data deficient	Data deficient
Helina	Helina nemoralis	Both Checklists	South Africa, Kenya, Lesotho, Sudan, Uganda, Zimbabwe	Data deficient	Couri, Márcia S. & Pont, Adrian C., 2018, The male terminalia of some African species of Helina Robineau-Desvoidy, 1830 (Diptera, Muscidae), Zootaxa 4399 (2), pp. 233-247 : 240
Helina	Helina novarae	Both Checklists	South Africa, Cameroun	Data deficient	Couri, Márcia S. & Pont, Adrian C., 2018, The male terminalia of some African species of Helina Robineau-Desvoidy, 1830 (Diptera, Muscidae), Zootaxa 4399 (2), pp. 233-247 : 240
Helina	Helina rufocapularis	Both Checklists	South Africa, Rwanda	Data deficient	Data deficient
Helina	Helina serrulata	Both Checklists	South Africa, Malawi, Zimbabwe	Data deficient	Data deficient
Helina	Helina setosa	Both Checklists	South Africa	Data deficient	Data deficient
Helina	Helina spinidorsis	Both Checklists	South Africa	Data deficient	Data deficient
Helina	Helina transvaalensis	Both Checklists	South Africa	*GP	Data deficient
Helina	Helina tripunctata	Both Checklists	South Africa	Data deficient	Data deficient
Helina	Helina ulundi	Both Checklists	South Africa	Data deficient	Data deficient
Helina	Helina unipunctata	Both Checklists	South Africa	Data deficient	Data deficient
Helina	Helina wroughtoni	Both Checklists	South Africa, Zambia	*GP	Data deficient
Helina	Helina xanthopleuris	Both Checklists	South Africa	Data deficient	Data deficient
Helina	Helina zumpti	Both Checklists	South Africa	*KZN	Data deficient
Hennigmyia	Hennigmyia zumpti	Both Checklists	South Africa	*LP	Data deficient
Hydrotaea	Hydrotaea fasciata	Both Checklists	South Africa, Ethiopia, Tanzania, Uganda	Data deficient	Data deficient
Hydrotaea	Hydrotaea femorata	Both Checklists	South Africa, Kenya, Uganda	Data deficient	Data deficient
Hydrotaea	Hydrotaea fuliginosa	Both Checklists	South Africa, Democratic Republic of Congo, Mauritius	Data deficient	Couri, M.S., Kirk-Spriggs, A.H. and Pont, A.C., 2013. New distribution records of Afrotropical Muscidae (Diptera) based on material at the National Museum, Bloemfontein. Nasionale Museum.
Hydrotaea	Hydrotaea fumifera	Both Checklists	South Africa	Data deficient	Couri, M.S., Kirk-Spriggs, A.H. and Pont, A.C., 2013. New distribution records of Afrotropical Muscidae (Diptera) based on material at the National Museum, Bloemfontein. Nasionale Museum.
Hydrotaea	Hydrotaea maculithorax	Both Checklists	South Africa, Ethiopia, Zimbabwe	Data deficient	Data deficient
Hydrotaea	Hydrotaea nigribasis	Both Checklists	South Africa, Zimbabwe	Data deficient	Couri, M.S., Kirk-Spriggs, A.H. and Pont, A.C., 2013. New distribution records of Afrotropical Muscidae (Diptera) based on material at the National Museum, Bloemfontein. Nasionale Museum.
Hydrotaea	Hydrotaea patersoni	Both Checklists	South Africa	Data deficient	Data deficient
Hydrotaea	Hydrotaea polita	Both Checklists	South Africa, Tanzania, Uganda	Data deficient	Couri, M.S., Kirk-Spriggs, A.H. and Pont, A.C., 2013. New distribution records of Afrotropical Muscidae (Diptera) based on material at the National Museum, Bloemfontein. Nasionale Museum.
Hydrotaea	Hydrotaea tantula sp. nov.	Literature	South Africa	*KZN	Couri, M.S. and Pont, A.C., 2014. New species of Afrotropical Muscidae (Diptera, Muscoidea). Zootaxa, 3852(3): 301-320.
Limnophora	Limnophora antennalis sp. nov.	Literature	South Africa	*FS	Couri, M.S. and Pont, A.C., 2014. New species of Afrotropical Muscidae (Diptera, Muscoidea). Zootaxa, 3852(3): 301-320.
Limnophora	Limnophora apicalis	Both Checklists	South Africa, Zimbabwe	Data deficient	Data deficient
Limnophora	Limnophora capensis	Both Checklists	South Africa, Nigeria, Tanzania	*WC	Data deficient
Limnophora	Limnophora diminuta sp. nov.	Literature	South Africa	*KZN	Couri, M.S. and Pont, A.C., 2014. New species of Afrotropical Muscidae (Diptera, Muscoidea). Zootaxa, 3852(3): 301-320.
Limnophora	Limnophora excisa	Both Checklists	South Africa	*LP, KZN	Data deficient
Limnophora	Limnophora flavitarsis	Both Checklists	South Africa, Canary Is	Data deficient	Couri, M. and Pont, A., 2020. Type specimens of Limnophorini (Diptera: Muscidae) deposited in the Museum für Naturkunde, Humboldt-Universität zu Berlin (Berlin, Germany). Zoologia (Curitiba), 37: 1-57.
Limnophora	Limnophora gilvifrons	Both Checklists	South Africa, Nigeria	Data deficient	Data deficient
Limnophora	Limnophora lispoides	Both Checklists	South Africa	Data deficient	Data deficient
Limnophora	Limnophora marriotti	Both Checklists	South Africa	Data deficient	Data deficient
Limnophora	Limnophora melanota	Literature	South Africa, Democratic Republic of Democratic Republic of Congo, Ethiopia, Kenya and Uganda	*FS	Couri, M.S., Kirk-Spriggs, A.H. and Pont, A.C., 2013. New distribution records of Afrotropical Muscidae (Diptera) based on material at the National Museum, Bloemfontein. Nasionale Museum.
Limnophora	Limnophora natalensis	Both Checklists	South Africa	*KZN	Data deficient
Limnophora	Limnophora obsignata	Both Checklists	South Africa, Algeria, Asia, Burundi, Canary Is, Egypt, Israel, Iran, Libya, Morocco, Syria, Tunisia, Turkey	*LP, KZN	Couri, M.S., De Carvalho, C.J. and Pont, A.C., 2012. Taxonomy of the Muscidae (Diptera) of Namibia: a key to genera, diagnoses, new records and description of a new species. African Invertebrates, 53(1):47-67; Jensen, A.R., Odgaard, F., Cerretti, P. and Pape, T., 2020. Stylogaster eggs on blow flies attracted to millipede defence secretions in Tanzania, with a stab at summarising their biology (D…
Limnophora	Limnophora parallelifrons	Literature	South Africa, Democratic Republic of Democratic Republic of Congo, Kenya, Uganda	*FS	Couri, M.S., Kirk-Spriggs, A.H. and Pont, A.C., 2013. New distribution records of Afrotropical Muscidae (Diptera) based on material at the National Museum, Bloemfontein. Nasionale Museum.
Limnophora	Limnophora paraleptopus	Both Checklists	South Africa	*KZN	Data deficient
Limnophora	Limnophora parasimulans	Both Checklists	South Africa	*KZN	Data deficient
Limnophora	Limnophora patersoni	Both Checklists	South Africa	*NC	Data deficient
Limnophora	Limnophora praeapicalis	Both Checklists	Souith Africa, Uganda	Data deficient	Data deficient
Limnophora	Limnophora pseudospinipes	Both Checklists	South Africa	Data deficient	Data deficient
Limnophora	Limnophora rufimana	Both Checklists	South Africa, Admont, Austria, South Yemen, Sudan	Data deficient	Data deficient
Limnophora	Limnophora separanda	Both Checklists	South Africa	**LP, GP, KZN, EC	Data deficient
Limnophora	Limnophora simulans	Added from BOLD	South Africa	**GP, MP, FS	Couri, M. and Pont, A., 2020. Type specimens of Limnophorini (Diptera: Muscidae) deposited in the Museum für Naturkunde, Humboldt-Universität zu Berlin (Berlin, Germany). Zoologia (Curitiba), 37: 1-57.
Limnophora	Limnophora spangleri	Both Checklists	South Africa	*KZN	Data deficient
Limnophora	Limnophora stragula	Literature	South Africa, Cameroon, Niger, Tanzania, Uganda,Madagascar	*EC, KZN	Couri, M.S., Kirk-Spriggs, A.H. and Pont, A.C., 2013. New distribution records of Afrotropical Muscidae (Diptera) based on material at the National Museum, Bloemfontein. Nasionale Museum.
Limnophora	Limnophora terrestris	Added from BOLD to SANBI checklist	South Africa, Botswana, Nigeria, Tanzania, Zimbabwe	Data deficient	Data deficient
Limnophora	Limnophora tetragramma	Both Checklists	South Africa, Uganda	Data deficient	Data deficient
Limnophora	Limnophora thomasseti	Both Checklists	South Africa, Kenya, Namibia	*KZN	Data deficient
Limnophora	Limnophora thoracica	Both Checklists	South Africa, Ghana	*GP	Data deficient
Limnophora	Limnophora translucida	Both Checklists	South Africa, Ethiopia, Tanzania, Zimbabwe	**LP, MP, KZN	Couri, M. and Pont, A., 2020. Type specimens of Limnophorini (Diptera: Muscidae) deposited in the Museum für Naturkunde, Humboldt-Universität zu Berlin (Berlin, Germany). Zoologia (Curitiba), 37: 1-57; Jensen, A.R., Odgaard, F., Cerretti, P. and Pape, T., 2020. Stylogaster eggs on blow flies attracted to millipede defence secretions in Tanzania, with a stab at summarising their biology (Diptera: …
Limnophora	Limnophora transvaalensis	Both Checklists	South Africa	*GP	Data deficient
Limnophora	Limnophora transversalis	Both Checklists	South Africa	*GP, KZN	Data deficient
Limnophora	Limnophora trisetalis	Added from SANBI checklist to BOLD	South Africa	Data deficient	Data deficient
Limnophora	Limnophora zumpti	Both Checklists	South Africa, Cameroun	Data deficient	Data deficient
Lispe	Lispe ambigua	Literature	South Africa, Democratic Republic of Democratic Republic of Congo, Ethiopia, Kenya	*FS, KZN	Couri, M.S., Kirk-Spriggs, A.H. and Pont, A.C., 2013. New distribution records of Afrotropical Muscidae (Diptera) based on material at the National Museum, Bloemfontein. Nasionale Museum; Vikhrev, N.E., 2021. Lispe (Diptera, Muscidae) of Africa. Амурский зоологический журнал, 13(3): 369-400.
Lispe	Lispe andrewi	Added from BOLD to SANBI	South Africa, Kenya	Data deficient	Paterson, H.E., 1953. New Lispe species (Dipt., Muscidae) from southern Africa. Journal of the Entomological Society of Southern Africa, 16(2): 168-178.
Lispe	Lispe barbipes	Both Checklists	South Africa, Botswana, Namibia	***LP, NC, WC, EC, KZN, GP	Couri, M. and Pont, A., 2020. Type specimens of Limnophorini (Diptera: Muscidae) deposited in the Museum für Naturkunde, Humboldt-Universität zu Berlin (Berlin, Germany). Zoologia (Curitiba), 37: 1-57; Vikhrev, N.E., 2021. Lispe (Diptera, Muscidae) of Africa. Амурский зоологический журнал, 13(3): 369-400. https://www.researchgate.net/publication/355118076_Lispe_Diptera_Muscidae_of_Africa
Lispe	Lispe biseta	Both Checklists	South Africa, Democratic Republic of Congo, Ethiopia, Kenya	Data deficient	Vikhrev, N.E., 2021. Lispe (Diptera, Muscidae) of Africa. Амурский зоологический журнал, 13(3): 369-400.
Lispe	Lispe capensis	Both Checklists	South Africa	*WC	Vikhrev, N.E., 2021. Lispe (Diptera, Muscidae) of Africa. Амурский зоологический журнал, 13(3): 369-400.
Lispe	Lispe cilitarsis	Both Checklists	South Africa, Egypt, Uganda	*NC, GP	Couri, M. and Pont, A., 2020. Type specimens of Limnophorini (Diptera: Muscidae) deposited in the Museum für Naturkunde, Humboldt-Universität zu Berlin (Berlin, Germany). Zoologia (Curitiba), 37: 1-57; Vikhrev, N.E., 2021. Lispe (Diptera, Muscidae) of Africa. Амурский зоологический журнал, 13(3): 369-400.
Lispe	Lispe dichaeta	Both Checklists	South Africa, Kenya,Tanzania	**MP, LP, GP	Couri, M. and Pont, A., 2020. Type specimens of Limnophorini (Diptera: Muscidae) deposited in the Museum für Naturkunde, Humboldt-Universität zu Berlin (Berlin, Germany). Zoologia (Curitiba), 37: 1-57; Vikhrev, N.E., 2021. Lispe (Diptera, Muscidae) of Africa. Амурский зоологический журнал, 13(3): 369-400.
Lispe	Lispe flavipes	Both Checklists	South Africa, Nigeria	*NW, LP	Data deficient
Lispe	Lispe hirtibais	Added from BOLD to SANBI checklist	South Africa	Data deficient	Data deficient
Lispe	Lispe irvingi	Both Checklists	South Africa, Mozambique, Nigeria	Data deficient	Vikhrev, N.E., 2021. Lispe (Diptera, Muscidae) of Africa. Амурский зоологический журнал, 13(3): 369-400.
Lispe	Lispe kowarzi	Both Checklists	South Africa, Egypt, Ethiopia, India, Israel, Iran, Java, Malaya, Myanmar, Nepal, Sumatra, Sri Lanka, Sumbawa, Taiwan, Tanzania, Thailand	Data deficient	Couri, M. and Pont, A., 2020. Type specimens of Limnophorini (Diptera: Muscidae) deposited in the Museum für Naturkunde, Humboldt-Universität zu Berlin (Berlin, Germany). Zoologia (Curitiba), 37: 1-57.
Lispe	Lispe nana	Both Checklists	South Africa, Cape verde Is, France, India, South Yemen, Sudan	*LP, GP	Couri, M. and Pont, A., 2020. Type specimens of Limnophorini (Diptera: Muscidae) deposited in the Museum für Naturkunde, Humboldt-Universität zu Berlin (Berlin, Germany). Zoologia (Curitiba), 37: 1-57.
Lispe	Lispe nivalis	Added from BOLD	South Africa, Ghana, Tanzania	**LP, MP, GP, FS	Couri, M. and Pont, A., 2020. Type specimens of Limnophorini (Diptera: Muscidae) deposited in the Museum für Naturkunde, Humboldt-Universität zu Berlin (Berlin, Germany). Zoologia (Curitiba), 37: 1-57.
Lispe	Lispe pectinipes	Added from BOLD	South Africa, Australia, Bangladesh, Cameroon, Egypt, Gabon, Germany, India, Israel, Kenya, Lebanon, Malaysia, Mozambique, Pakistan, Philippines, Portugal, Saudi Arabia, Sri Lanka, Tanzania	**LP, MP, GP, FS	Couri, M. and Pont, A., 2020. Type specimens of Limnophorini (Diptera: Muscidae) deposited in the Museum für Naturkunde, Humboldt-Universität zu Berlin (Berlin, Germany). Zoologia (Curitiba), 37: 1-57.
Lispe	Lispe sexnotata	Literature	South Africa, Madagascar	*EC, FS	Couri, M.S., Kirk-Spriggs, A.H. and Pont, A.C., 2013. New distribution records of Afrotropical Muscidae (Diptera) based on material at the National Museum, Bloemfontein. Nasionale Museum.
Lispe	Lispe spinipes	Added from BOLD to SANBI	South Africa	Data deficient	Data deficient
Lispe	Lispe surda	Both Checklists	South Africa	*GP, FS	Data deficient
Lispe	Lispe tentaculata	Both Checklists	South Africa, Alaska, Sweden	Data deficient	Couri, M. and Pont, A., 2020. Type specimens of Limnophorini (Diptera: Muscidae) deposited in the Museum für Naturkunde, Humboldt-Universität zu Berlin (Berlin, Germany). Zoologia (Curitiba), 37: 1-57.
Lispe	Lispe tuberculitarsis	Both Checklists	South Africa, Ghana, Kenya, Tanzania	Data deficient	Couri, M. and Pont, A., 2020. Type specimens of Limnophorini (Diptera: Muscidae) deposited in the Museum für Naturkunde, Humboldt-Universität zu Berlin (Berlin, Germany). Zoologia (Curitiba), 37: 1-57.
Lispe	Lispe zumpti	Both Checklists	South Africa, Namibia, Rhodesia, Zambia, Zimbabwe	*LP	Vikhrev, N.E., 2021. Lispe (Diptera, Muscidae) of Africa. Амурский зоологический журнал, 13(3): 369-400.
Lispocephala	Lispocephala africana	Both Checklists	South Africa, Zimbabwe	*LP, MP	Data deficient
Lispocephala	Lispocephala pectinata	Literature	South Africa, Madagascar, Socotra, Tanzania	*FS	Couri, M.S., Kirk-Spriggs, A.H. and Pont, A.C., 2013. New distribution records of Afrotropical Muscidae (Diptera) based on material at the National Museum, Bloemfontein. Nasionale Museum.
Lispocephala	Lispocephala squamifera	Both Checklists	South Africa, Kenya, Uganda	Data deficient	Data deficient
Lyperosia (syn. Haematobia)	Lyperosia minuta	Literature	South Africa	Data deficient	Du Toit, R., 1938. The horn fly (Lyperosia minuta) in South Africa. Journal of the South African Veterinary Medical Association, 9, 136–143.
Mitroplatia	Mitroplatia mouschi	Both Checklists	South Africa, Zimbabwe	Data deficient	Data deficient
Mitroplatia	Mitroplatia pyrellioides	Both Checklists	South Africa, Cameroun, Democratic Republic of Congo, Mozambique, Uganda	*KZN	Data deficient
Mitroplatia	Mitroplatia smaragdina	Both Checklists	South Africa, Mozambique, Sudan, Tanzania, Togo, Uganda	*LP	Data deficient
Morellia	Morellia calisia	Both Checklists	South Africa	Data deficient	Data deficient
Morellia	Morellia hortensia	Both Checklists	South Africa, Australia, Burundi, Ghana, Java, New Giunea, Nigeria, Maluku, Socotra, Sudan	**NW, KZN, EC	Pont, A.C., 1989. 107. Family Muscidae. Catalog of the Diptera of the Australasian and Oceanian Regions. Special Publications of the Bernice Pauahi Bishop Museum, 86(1155), pp.675-699.
Morellia	Morellia longiseta	Literature	South Africa, Democratic Republic of the Democratic Republic of Congo, Uganda	*EC, WC	Couri, M.S., Kirk-Spriggs, A.H. and Pont, A.C., 2013. New distribution records of Afrotropical Muscidae (Diptera) based on material at the National Museum, Bloemfontein. Nasionale Museum.
Morellia	Morellia natalensis	Both Checklists	South Africa	*KZN, EC	Data deficient
Musca	Musca aethiops	Both Checklists	South Africa	*WC	Nevill, E.M., 1997. Vectors: Muscidae. Infectious Diseases of Livestock with special reference to Southern Africa. 53-61.
Musca	Musca afra	Both Checklists	South Africa, Democratic Republic of Democratic Republic of Congo, Tanzania	*KZN	Data deficient
Musca	Musca autumnalis	Literature	South Africa	Data deficient	Broce, A.B. & Elzinga, R.J., 1984. Comparison of prestomal teeth in the face fly (Musca autumnalis) and the house fly (Musca domestica) (Diptera: Muscidae). Journal of Medical Entomology, 21, 82–85.
Musca	Musca capensis	Both Checklists	South Africa	*WC	Data deficient
Musca	Musca conduscens	Both Checklists	South Africa, Andaman Islands, Borneo (Sabah), China, Flores Island, India, Java, Lombok, Malaya, Mozambique, Myanmar, Nepal, Philippines, Sri Lanka	***LP, MP, GP, KZN, EC	Nevill, E.M., 1997. Vectors: Muscidae. Infectious Diseases of Livestock with special reference to Southern Africa. 53-61.
Musca	Musca confiscata	Added from BOLD	South Africa, Bangladesh, Ghana, Kenya, Mozambique, Tanzania, Thailand	***GP, MP, LP, NC, FS	Nevill, E.M., 1997. Vectors: Muscidae. Infectious Diseases of Livestock with special reference to Southern Africa. 53-61.
Musca	Musca crassirostris	Added from BOLD	South Africa, Bangladesh, Cameroon, Costa Rica, Egypt Ghana, India, Israel, Kenya, Mexico, Pakistan, Philippines, Vietnam	**LP, MP, NC	Nevill, E.M., 1997. Vectors: Muscidae. Infectious Diseases of Livestock with special reference to Southern Africa. 53-61.
Musca	Musca dasyops	Both Checklists	South Africa, China, Democratic Republic of Democratic Republic of Congo, Myanmar, Taiwan	*WC, LP	Data deficient
Musca	Musca domestica	Both Checklists	South Africa	***NW, GP, KZN, MP, LP	Monyama, M.C., Taioe, O.M., Nkhebenyane, J.S., van Wyk, D., Ramatla, T. and Thekisoe, O.M., 2023. Bacterial communities associated with houseflies (Musca domestica L.) inhabiting hospices in South Africa. Microorganisms, 11(6), p.1440.
Musca	Musca elatior	Both Checklists	South Africa, Democratic Republic of Democratic Republic of Congo, Uganda	Data deficient	Data deficient
Musca	Musca freedmani	Both Checklists	South Africa, Botswana	*LP, NC	Nevill, E.M., 1997. Vectors: Muscidae. Infectious Diseases of Livestock with special reference to Southern Africa. 53-61.
Musca	Musca gabonensis	Both Checklists	South Africa, Cameroun, Gabon, Uganda	***LP, MP, KZN, EC, WC	Data deficient
Musca	Musca lasiophthalma	Both Checklists	South Africa, Democratic Republic of Congo, Lesotho, Kenya, Nigeria, Zimbabwe	***LP. GP, EC, WC, NC	Nevill, E.M., 1997. Vectors: Muscidae. Infectious Diseases of Livestock with special reference to Southern Africa. 53-61.
Musca	Musca liberia	Both Checklists	South Africa, Cameroun, Liberia, Mozambique, Namibia, Nigeria	*KZN	Data deficient
Musca	Musca lusoria	Both Checklists	South Africa, Lesotho, Namibia, Zimbabwe	***LP, GP, MP, KZN, EC, WC, NC	Kleynhans, K.P.N., 1987. Musca nevilli sp. nov.(Diptera: Muscidae), a dung-breeding fly from South Africa.
Musca	Musca munroi	Both Checklists	South Africa, Cameroun, Democratic Republic of Congo, Gambia, Kenya, Tanzania, Uganda	*LP, EC	Data deficient
Musca	Musca nevilli	Literature	South Africa	***GP, LP, NW, WC, KZN	Kleynhans, K.P.N., 1987. Musca nevilli sp. nov.(Diptera: Muscidae), a dung-breeding fly from South Africa.
Musca	Musca sorbens	Both Checklists	South Africa, Australia, Mozambique, Namibia, Russia, Sierra Leone	***MP, KZN, LP, NC, GP	Robinson, A., Bristow, J., Holl, M.V., Makalo, P., Alemayehu, W., Bailey, R.L., Macleod, D., Birkett, M.A., Caulfield, J.C., Sarah, V. and Pickett, J.A., 2020. Responses of the putative trachoma vector, Musca sorbens, to volatile semiochemicals from human faeces. PLoS Neglected Tropical Diseases, 14(3): 0007719.
Musca	Musca splendens	Both Checklists	South Africa	*LP	Data deficient
Musca	Musca transvaalensis	Both Checklists	South Africa, Kenya, Mozambique, Namibia	*NW, KZN	Data deficient
Muscina	Muscina stabulans	Added from BOLD	South Africa, Australia, Belarus, Brazil, Canada, China, Ecuador, Egypt, Iraq, Montenegro, New Zealand, Pakistan, Portugal, South Korea, Turkey, United States	*NC	Data deficient
Myospila	Myospila bicoloripes	Both Checklists	South Africa	*GP, WC	Data deficient
Myospila	Myospila capensis	Both Checklists	South Africa	*EC	Data deficient
Myospila	Myospila cuthbertsoni	Literature	South Africa, Kenya, Rwanda, Uganda, Zimbabwe	*FS, KZN	Couri, M.S., Kirk-Spriggs, A.H. and Pont, A.C., 2013. New distribution records of Afrotropical Muscidae (Diptera) based on material at the National Museum, Bloemfontein. Nasionale Museum.
Myospila	Myospila paradoxalis	Both Checklists	South Africa, Egypt, Fayum, Ghana, Madagascar, Nigeria,	Data deficient	Data deficient
Neomyia	Neomyia aurantiaca	Both Checklists	South Africa, Democratic Republic of Congo, Tanzania	*KZN, MP	Data deficient
Neomyia	Neomyia bequaerti	Both Checklists	South Africa, Democratic Republic of Congo, Rwanda, Uganda	Data deficient	Data deficient
Neomyia	Neomyia dubia	Both Checklists	South Africa, Kenya, Cameroun, Democratic Republic of Congo, Ghana, Malawi, Rwanda, Togo, Uganda	Data deficient	Data deficient
Neomyia	Neomyia hirticeps	Both Checklists	South Africa	*KZN	Data deficient
Neomyia	Neomyia laxifrons	Both Checklists	South Africa, Democratic Republic of Congo, Kenya	*KZN, EC	Data deficient
Neomyia	Neomyia peronii	Both Checklists	South Africa, Lesotho	**GP, KZN, EC	Data deficient
Neomyia	Neomyia racilia	Both Checklists	South , Ethiopia, Sudan, Tanzania	*EC	Data deficient
Neomyia	Neomyia rhingiaeformis	Both Checklists	South Africa, Democratic Republic of Congo, Kenya, Rwanda	Data deficient	Data deficient
Neomyia	Neomyia scatophaga	Both Checklists	South Africa	Data deficient	Data deficient
Neomyia	Neomyia splendida	Both Checklists	South Africa, Democratic Republic of Congo, Nigeria, Rwanda	**MP, KZN, EC	Data deficient
Neomyia	Neomyia thoracica	Both Checklists	South Africa, Democratic Republic of Congo	Data deficient	Data deficient
Neomyia	Neomyia viola	Both Checklists	South Africa	*KZN, EC	Data deficient
Neomyia	Neomyia viridifrons	Both Checklists	South Africa, Ivory Coast, Liberia, Madagascar, Mauritius, Reunion, Uganda, Zambia	*KZN, EC	Data deficient
Ophyra	Ophyra capensis	Both Checklists	South Africa, Chile, New York, Palaearctic, Tropical, Indian Subregion	Data deficient	Data deficient
Orchisia	Orchisia costata	Added from BOLD	South Africa	*FS	Pont, A.C., 1989. 107. Family Muscidae. Catalog of the Diptera of the Australasian and Oceanian Regions. Special Publications of the Bernice Pauahi Bishop Museum, 86(1155): 675-699.
Orchromusca	Orchromusca trifaria	Both Checklists	South Africa	**MP, KZN, EC	Data deficient
Phaonia	Phaonia annulipes	Both Checklists	South Africa, Kenya	*KZN, EC	Data deficient
Phaonia	Phaonia flavicornis	Both Checklists	South Africa, Democratic Republic of Congo, Ghana, Rwanda, Tanzania, Uganda	*EC	Data deficient
Phaonia	Phaonia latipennis	Both Checklists	South Africa	Data deficient	Data deficient
Phaonia	Phaonia metallica	Literature	South Africa, Burundi, Zimbabwe	*EC	Couri, M.S., Kirk-Spriggs, A.H. and Pont, A.C., 2013. New distribution records of Afrotropical Muscidae (Diptera) based on material at the National Museum, Bloemfontein. Nasionale Museum.
Phaonia	Phaonia muscinoides	Both Checklists	South Africa	*WC	Data deficient
Phaonia	Phaonia ocellaris	Both Checklists	South Africa, Democratic Republic of Congo, Tanzania	*KZN	Data deficient
Phaonia	Phaonia parallelifrons	Literature	South Africa, Burundi, Uganda and Zimbabwe	*FS	Couri, M.S., Kirk-Spriggs, A.H. and Pont, A.C., 2013. New distribution records of Afrotropical Muscidae (Diptera) based on material at the National Museum, Bloemfontein. Nasionale Museum.
Phaonia	Phaonia patersoni	Both Checklists	South Africa	*KZN	Data deficient
Phaonia	Phaonia peregrina	Both Checklists	South Africa, Zimbabwe	*KZN, EC	Data deficient
Phaonia	Phaonia rhodesi	Both Checklists	South Africa, Zimbabwe	*KZN	Data deficient
Phaonia	Phaonia suturalis	Both Checklists	South Africa	Data deficient	Data deficient
Phaonia	Phaonia virgata	Both Checklists	South Africa, Malawi, Yemen, Zambia	*KZN	Data deficient
Phaonia	Phaonia vittihorax	Both Checklists	South Africa, Zimbabwe	*KZN, WC	Data deficient
Prostomoxys	Prostomoxys saegerae	Added from BOLD	South Africa, Democratic Republic of Congo	**LP, MP, KZN	Couri, M.S., Kirk-Spriggs, A.H. and Pont, A.C., 2013. New distribution records of Afrotropical Muscidae (Diptera) based on material at the National Museum, Bloemfontein. Nasionale Museum.
Pseudohelina	Pseudohelina nigritarsis	Both Checklists	South Africa, Burundi, Cameroun, Democratic Republic of Congo, Sao Tome, Ethiopia, Kenya	*LP, KZN	Jensen, A.R., Odgaard, F., Cerretti, P. and Pape, T., 2020. Stylogaster eggs on blow flies attracted to millipede defence secretions in Tanzania, with a stab at summarising their biology (Diptera: Conopidae & Calliphoridae). Biodiversity Data Journal, 8
Pseudohelina	Pseudohelina rufina	Both Checklists	South Africa	Data deficient	Data deficient
Pseudohelina	Pseudohelina thoracica	Both Checklists	South Africa	Data deficient	Data deficient
Pyrellia	Pyrellia albocuprea	Both Checklists	South Africa, Ethiopia, Kenya, Tanzania	Data deficient	Data deficient
Pyrellia	Pyrellia difficilis	Literature	South Africa, Ghana, Kenya, Tanzania and Uganda	*FS	Couri, M.S., Kirk-Spriggs, A.H. and Pont, A.C., 2013. New distribution records of Afrotropical Muscidae (Diptera) based on material at the National Museum, Bloemfontein. Nasionale Museum.
Pyrellia	Pyrellia natalensis	Both Checklists	South Africa, Namibia	*KZN	Couri, M.S., De Carvalho, C.J. and Pont, A.C., 2012. Taxonomy of the Muscidae (Diptera) of Namibia: a key to genera, diagnoses, new records and description of a new species. African Invertebrates, 53(1):47-67.
Pyrellia	Pyrellia scintillans	Both Checklists	South Africa, Cameroun, Democratic Republic of Congo, Egypt, India, Malaya, Namibia, Nepal, Nigeria	Data deficient	Data deficient
Pyrellia	Pyrellia spinthera	Both Checklists	South Africa, Cameroun, Democratic Republic of Congo, Tanzania, Uganda	*KZN, LP	Data deficient
Pyrellia	Pyrellia stuckenbergi	Both Checklists	South Africa	Data deficient	Data deficient
Pyrellina	Pyrellina affricana	Added from SANBI checklist to BOLD	South Africa	*WC	Data deficient
Pyrellina	Pyrellina inventrix	Both Checklists	South Africa, Tanzania	*KZN	Data deficient
Pyrellina	Pyrellina marsya	Both Checklists	South Africa, Zimbabwe	**KZN, EC, WC	Couri, M.S., Kirk-Spriggs, A.H. and Pont, A.C., 2013. New distribution records of Afrotropical Muscidae (Diptera) based on material at the National Museum, Bloemfontein. Nasionale Museum.
Rhinomusca	Rhinomusca dutoiti	Both Checklists	South Africa	*MP, KZN	Braack, L.E.O., Maggs, K.A.R., Zeller, D.A., Horak, I., 1995. Exotic arthropods in the Kruger National Park, South Africa: modes of entry and population statusExotic arthropods in the Kruger National Park, South Africa: modes of entry and population status. African entomology, 3(1): 39-46.
Spilogona	Spilogona bella sp. nov.	Literature	South Africa	*EC, KZN	Couri, M.S. and Pont, A.C., 2014. New species of Afrotropical Muscidae (Diptera, Muscoidea). Zootaxa, 3852(3): 301-320.
Spilogona	Spilogona brunnea sp. nov.	Literature	South Africa	*EC	Couri, M.S. and Pont, A.C., 2014. New species of Afrotropical Muscidae (Diptera, Muscoidea). Zootaxa, 3852(3): 301-320.
Spilogona	Spilogona fuscotriangulata	Both Checklists	South Africa, Uganda	Data deficient	Couri, M.S. and Pont, A.C., 2017. African Spilogona Schnabl: morphology of the male terminalia and description of a new species (Diptera: Muscidae). Zootaxa, 4277(2): 295-300.
Spilogona	Spilogona marriotti	Both Checklists	South Africa	Data deficient	Data deficient
Spilogona	Spilogona natalensis	Both Checklists	South Africa	*KZN	Data deficient
Spilogona	Spilogona semiargentata	Both Checklists	South Africa, Sudan, Uganda, Zaire	Data deficient	Data deficient
Spilogona	Spilogona spinipes	Added from SANBI checklist to BOLD	South Africa, Kenya	Data deficient	Couri, M.S. and Pont, A.C., 2017. African Spilogona Schnabl: morphology of the male terminalia and description of a new species (Diptera: Muscidae). Zootaxa, 4277(2): 295-300.
Spilogona	Spilogona trisetalis	Added from BOLD to SANBI checklist	South Africa	Data deficient	Data deficient
Stomoxys	Stomoxys calcitrans	Added from BOLD	South Africa, Austria, Australia, Canada, Bangladesh, Brazil, Cameroon,China, Costa Rica, Ecuador, Egypt, Gabon, Germany, Ghana, Hungary, Iraq, Japan, Lebanon, Malta, New Zealand, Poland, Tanzania, Thailand, Turkey, United Kingdom, United States	***MP, LP, GP, WC, FS	Data deficient
Stomoxys	Stomoxys omega	Both Checklists	South Africa, Democratic Republic of Congo, Ethiopia, Malawi, Uganda, Zimbabwe	*KZN	Jensen, A.R., Odgaard, F., Cerretti, P. and Pape, T., 2020. Stylogaster eggs on blow flies attracted to millipede defence secretions in Tanzania, with a stab at summarising their biology (Diptera: Conopidae & Calliphoridae). Biodiversity Data Journal, 8; Couri, M.S., Jordaens, K., Geeraert, L., Matheus, R. and Vieira-Araújo, A.P., 2019. Ethiopian muscids (Diptera, Muscidae) egg-carriers of Stylog…
Stomoxys	Stomoxys teaniatus	Both Checklists	South Africa, Ethiopia	**LP, KZN, EC	Jensen, A.R., Odgaard, F., Cerretti, P. and Pape, T., 2020. Stylogaster eggs on blow flies attracted to millipede defence secretions in Tanzania, with a stab at summarising their biology (Diptera: Conopidae & Calliphoridae). Biodiversity Data Journal, 8; Couri, M.S., Jordaens, K., Geeraert, L., Matheus, R. and Vieira-Araújo, A.P., 2019. Ethiopian muscids (Diptera, Muscidae) egg-carriers of Stylog…
Stomoxys	Stomoxys transvittatus	Both Checklists	South Africa, Democratic Republic of Congo, Kenya, Malawi, Rhodeia, Uganda	*KZN, EC	Data deficient
Stomoxys	Stomoxys varipes	Literature	South Africa, West and East Africa, Malawi, Zimbabwe	*EC	Couri, M.S., Kirk-Spriggs, A.H. and Pont, A.C., 2013. New distribution records of Afrotropical Muscidae (Diptera) based on material at the National Museum, Bloemfontein. Nasionale Museum.
Stygeromyia	Stygeromyia sanguinaria	Both Checklists	South Africa, Democratic Republic of Congo, Mozambique	*LP, MP	Data deficient
Synthesiomyia	Synthesiomyia nudiseta	Added from BOLD	South Africa, Bangladesh, China, Ecuador, French Polynesia, India, Italy, Malaysia, Nigeria, Peru, Portugal, Tanzania, United States	*LP, MP	Pont, A.C., 1989. 107. Family Muscidae. Catalog of the Diptera of the Australasian and Oceanian Regions. Special Publications of the Bernice Pauahi Bishop Museum, 86(1155), pp.675-699.
Xenomyia	Xenomyia bispina	Literature	South Africa, Uganda	*FS, KZN	Couri, M.S., Kirk-Spriggs, A.H. and Pont, A.C., 2013. New distribution records of Afrotropical Muscidae (Diptera) based on material at the National Museum, Bloemfontein. Nasionale Museum.
Xenomyia	Xenomyia hitibasis	Both Checklists	South Africa	Data deficient	Data deficient
Xenomyia	Xenomyia hirtibasis	Added from SANBI checklist to BOLD	South Africa	Data deficient	Data deficient
Xenomyia	Xenomyia natalensis	Both Checklists	South Africa	Data deficient	Data deficient
Xenomyia	Xenomyia osculata	Both Checklists	South Africa	*NC	Pont, A.C. and Werner, D., 2003. A new species of Xenomyia Malloch, 1921 (Diptera: Muscidae) from South Africa, a probable natural antagonist of blackflies (Diptera: Simuliidae). African Invertebrates, 44(2):1-9.
Xenomyia	Xenomyia patersoni	Both Checklists	South Africa	Data deficient	Data deficient
Xenomyia	Xenomyia setulosa	Both Checklists	South Africa	Data deficient	Data deficient
Xenomyia	Xenomyia stuckenbergi	Both Checklists	South Africa	*KZN	Data deficient
Xenomyza	Xenomyza perplexa	Both Checklists	South Africa	Data deficient	Data deficient
Province abbriviations
GP	Gauteng
MP	Mpumalanga
KZN	KwaZuluNatal
EC	Eastern Cape
FS	Free State
WC	Western Cape
NC	Northern Cape
LP	Limpopo
Data deficient	No data available
Distribution in SA	Occurrence of species in Provinces
*	1-2 Provinces
**	3-4 Provinces
***	5-9 Provinces

## Sheet: Species Status
S1 Table. Distribution and occurrence of Muscidae fly species
		Global and SA Distribution of muscidae fly species
Genus	Species	Countries	Distribution in SA	Species status	References
Anaphalantus	Anaphalantus longicornis	South Africa, Botswana, Namibia, Zimbabwe, Democratic Republic of Congo	GP, MP, KZN, EC, FS, WC, NC	Native	4
Atherigona	Atherigona bispina	South Africa, Burundi, Rwanda	Data deficient*	Native	Data deficient
Atherigona	Atherigona chirinda	South Africa, Zimbabwe	Data deficient	Native	15
Atherigona	Atherigona cinarina	South Africa, Kenya, Nigeria	KZN	Native	Data deficient
Atherigona	Atherigona divergens	South Africa, Burkina Faso, Cameroon,	KZN	Native	15
Atherigona	Atherigona falcata	South africa, Australia, China, Namibia	Data deficient	Cosmopolitan	Data deficient
Atherigona	Atherigona griseiventris	South Africa, Kenya, Nigeria, Uganda	Data deficient	Native	15
Atherigona	Atherigona hancocki	Sputh Africa, Cameroon, Kenya, Rwanda, Tanzania, Uganda	Data deficient	Native	Data deficient
Atherigona	Atherigona lineata	South Africa	KZN, NW	Endemic	15
Atherigona	Atherigona marginifolia	South Africa, Burkina Faso, Chad, Ghana, Mali, Nigeria, Pakistan, Senegal, Uganda, Zimbabwe	EC, GP, KZN, LP, NW	Cosmopolitan	15
Atherigona	Atherigona naquvii	South Africa, Australia, Ethiopia, Nigeria, India, Pakistan, Saudi Arabia, Sri Lanka	GP	Cosmopolitan	Data deficient
Atherigona	Atherigona orientalis	South Africa, Australia, Bangladesh, China, Egypt, Kenya, India, Mexico	LP, MP	Cosmopolitan	Data deficient
Atherigona	Atherigona pulla	South Africa, Kenya, Madagascar, Mali, Morocco, Nigeria, Sudan, Uganda, Zimbabwe	GP, FS, WC	Native	15
Atherigona	Atherigona soccata	South Africa, Australia, Bangladesh, Gabon, Kenya, Pakistan, Tanzania	MP, LP, WC, GP	Cosmopolitan	Data deficient
Atherigona	Atherigona theodori	South Africa, Egypt, Lebanon, Pakistan, Saudi Arabia	MP, LP, WC	Cosmopolitan	Data deficient
Camptotarsopoda	Camptotarsopoda albibasis	South Africa, Kenya, Tanzania	LP, KZN	Native	8
Camptotarsopoda	Camptotarsopoda pallipes	South Africa, Tanzania, Liberia, Nigeria, Uganda	Data deficient	Native	8
Camptotarsopoda	Camptotarsopoda pilifemur	South Africa, Democratic Republic of Congo, Kenya, Tanzania, Uganda	Data deficient	Native	8
Coenosia	Coenosia argentipes	South Africa, Alberta, Kenya	Data deficient	Cosmopolitan	Data deficient
Coenosia	Coenosia aristalis	South Africa, Rwanda, Uganda	Data deficient	Native	Data deficient
Coenosia	Coenosia attenuata	South Africa, Australia, Bangladesh, Cameroon, China, Egypt, France, Gabon, Germany, Ghana, Honduras, Israel, Kenya, Lebanon, Malaysia, Mozambique, New Zealand, Pakistan, Portugal, Spain, Tanzania, Thailand, United States, Uruguay	MP, LP, WC, GP, FS	Cosmopolitan	22
Coenosia	Coenosia canifrons	South Africa, Rwanda, Tanzania, Uganda	FS, KZN, WC	Native	4
Coenosia	Coenosia costata	South Africa	Data deficient	Endemic	Data deficient
Coenosia	Coenosia cyclophthalma	South Africa, Lesotho	Data deficient	Native	15
Coenosia	Coenosia diluta	South Africa, Kenya, Uganda, Zimbabwe	Data deficient	Native	Data deficient
Coenosia	Coenosia exilis	South Africa	Data deficient	Endemic	Data deficient
Coenosia	Coenosia flavivibrissata	South Africa	Data deficient	Endemic	Data deficient
Coenosia	Coenosia globuliseta	South Africa	Data deficient	Endemic	Data deficient
Coenosia	Coenosia inversa	South Africa, Ethiopia, Kenya, Rwanda, Tanzania, Uganda, Zimbabwe	Data deficient	Native	4
Coenosia	Coenosia munroi	South Africa	Data deficient	Endemic	Data deficient
Coenosia	Coenosia natalia	South Africa, Democratic Republic of Congo, Ethiopia, Kenya, Uganda	EC, FS, KZN, WC	Native	2
Coenosia	Coenosia nodosa	South Africa	KZN	Endemic	Data deficient
Coenosia	Coenosia punctipes	South Africa, Madagascar	Data deficient	Native	Data deficient
Coenosia	Coenosia semialba	South Africa	Data deficient	Endemic	Data deficient
Coenosia	Coenosia xenia	South Africa, Madagascar	No distribution in SA	Native	Data deficient
Coenosia	Dasyphora affricana	South Africa	Data deficient	Endemic	Data deficient
Coenosia	Dichaetomyia suffusa	South Africa	LP, GP, KZN	Endemic	Data deficient
Coenosia	Graphomya leucomelas	South Africa	Data deficient	Endemic	Data deficient
Coenosia	Graphomya superba	South Africa, Zimbabwe	Data deficient	Native	Data deficient
Coenosia	Gymnodia marshalli	South Africa, Nigeria, Rwanda, Tanzania, Uganda	Data deficient	Native	Data deficient
Coenosia	Haematobia meridiana	South Africa	Data deficient	Endemic	Data deficient
Coenosia	Haematobia thirouxi	South Africa	Data deficient	Endemic	Data deficient
Coenosia	Haematobosca zuluensis	South Africa, Tanzania, Zimbabwe	KZN, GP	Native	Data deficient
Coenosia	Hebecnema patersoni	South Africa, Mozambique, Tanzania	Data deficient	Native	Data deficient
Coenosia	Helina brunneivittis	South Africa, Tanzania	Data deficient	Native	Data deficient
Coenosia	Helina costalis	South Africa, Namibia	LP, MP	Native	3
Coenosia	Helina devittata	South Africa, Zimbabwe	Data deficient	Native	Data deficient
Coenosia	Helina harrisorum sp. nov	South Africa, Malawi, Rwanda, Uganda, Zimbabwe	Data deficient	Native	Data deficient
Coenosia	Helina lasiopa	South Africa, Kenya, Tanzania, Zimbabwe	GP, MP	Native	Data deficient
Coenosia	Helina major	South Africa	Data deficient	Endemic	Data deficient
Curranosia	Helina natalensis	South Africa, Democratic Republic of Congo, Ethiopia	LP	Native	Data deficient
Dasyphora	Helina setosa	South Africa	Data deficient	Endemic	Data deficient
Dichaetomyia	Helina spinidorsis	South Africa, Kenya	KZN, LP	Native	10
Dichaetomyia	Helina transvaalensis	South Africa, Kenya	Data deficient	Native	Data deficient
Dichaetomyia	Helina tripunctata	South Africa, Burundi, Democratic Republic of Congo, Rwanda	MP	Native	Data deficient
Dichaetomyia	Helina ulundi	South Africa, Ethiopia, Tanzania	KZN	Native	10
Dichaetomyia	Helina unipunctata	South Africa, Namibia, Zimbabwe	EC, FS, KZN, WC	Native	4
Dichaetomyia	Helina xanthopleuris	South Africa, Ethiopia, Malawi, Mozambique, Tanzania, Zimbabwe	KZN	Native	4
Dichaetomyia	Helina zumpti	South Africa	Data deficient	Endemic	Data deficient
Dimorphia	Hennigmyia zumpti	South Africa, Kenya, Zimbabwe	LP, WC	Native	10
Dimorphia	Hydrotaea fumifera	South Africa, Namibia	FS	Native	3
Graphomya	Hydrotaea patersoni	South Africa, Malawi	Data deficient	Native	Data deficient
Graphomya	Hydrotaea tantula sp. nov.	South Africa	data deficient	Endemic	Data deficient
Graphomya	Limnophora antennalis sp. nov.	South Africa, Namibia, Yugoslavaia	GP, KZN, MP	Cosmopolitan	3
Graphomya	Limnophora diminuta sp. nov.	South Africa, Argentina, Chile, Malawi	Data deficient	Cosmopolitan	Data deficient
Graphomya	Limnophora excisa	South Africa	Data deficient	Endemic	Data deficient
Gymnodia	Limnophora flavitarsis	South Africa, Egypt, Kenya, Iran, Sudan, Tanzania, Zambia, Zimbabwe	Data deficient	Cosmopolitan	Data deficient
Gymnodia	Limnophora lispoides	South Africa, Egypt, Sudan, Uganda	Data deficient	Native	Data deficient
Gymnodia	Limnophora marriotti	South Africa, Taiwan	MP	Cosmopolitan	Data deficient
Gymnodia	Limnophora natalensis	South Africa	Data deficient	Endemic	Data deficient
Gymnodia	Limnophora paraleptopus	South Africa, Sierra Leone	KZN	Native	Data deficient
Gymnodia	Limnophora parasimulans	South Africa, Ethiopia, Kenya, Rwanda	GP	Native	Data deficient
Gymnodia	Limnophora patersoni	South Africa, Cameroon, Democratic Republic of Congo, Kenya, Uganda	FS	Native	4
Gymnodia	Limnophora pseudospinipes	South Africa, Indonesia	Data deficient	Cosmopolitan	Data deficient
Haematobia	Limnophora separanda	South Africa	LP	Endemic	14
Haematobia	Limnophora simulans	South Africa, Democratic Republic of Congo,Sudan	No distribution in SA	Native	Data deficient
Haematobia	Limnophora spangleri	South Africa, Tanzania	LP, MP	Native	Data deficient
Haematobia	Limnophora transvaalensis	South Africa	EC, KZN	Endemic	15
Haematobosca	Limnophora transversalis	South Africa, Democratic Republic of Congo, Malawi	MP, KZN	Native	Data deficient
Haematobosca	Limnophora trisetalis	South Africa, Botswana, Mozambique, Namibia, Zimbabwe	LP, MP	Native	3
Haematobosca	Lispe capensis	South Africa	Data deficient	Endemic	Data deficient
Hebecnema	Lispe hirtibais	South Africa, Uganda	Data deficient	Native	Data deficient
Hebecnema	Lispe spinipes	South Africa, Burundi, Kenya, Rwanda, Uganda	Data deficient	Native	Data deficient
Hebecnema	Lispe surda	South Africa	Data deficient	Endemic	Data deficient
Helina	Lyperosia minuta	South Africa, Lesotho	Data deficient	Native	Data deficient
Helina	Morellia calisia	South Africa	Data deficient	Endemic	Data deficient
Helina	Morellia natalensis	South Africa, Annobon, Burundi, Lesotho, Namibia, Nigeria, Rwanda	LP, KZN, FS, MP	Native	3
Helina	Musca aethiops	South Africa	Data deficient	Endemic	Data deficient
Helina	Musca afra	South Africa	GP	Endemic	Data deficient
Helina	Musca autumnalis	South Africa, Ethiopia, Kenya, Uganda	Data deficient	Native	Data deficient
Helina	Musca capensis	South Africa	FS	Endemic	5
Helina	Musca crassirostris	South Africa, Kenya	MP	Native	7
Helina	Musca dasyops	South Africa, Malawi, Mozambique	GP	Native	7
Helina	Musca domestica	South Africa	Data deficient	Endemic	7
Helina	Musca elatior	South Africa, Democratic Republic of Congo, Ethiopia, Kenya, Madagascar, Rwanda	KZN	Native	3
Helina	Musca freedmani	South Africa	GP	Endemic	Data deficient
Helina	Musca gabonensis	South Africa, Lesotho	NW	Native	7
Helina	Musca lasiophthalma	South Africa	Data deficient	Endemic	Data deficient
Helina	Musca liberia	South Africa, Kenya, Lesotho, Sudan, Uganda, Zimbabwe	Data deficient	Native	7
Helina	Musca lusoria	South Africa, Cameroon	Data deficient	Native	7
Helina	Musca munroi	South Africa, Rwanda	Data deficient	Native	Data deficient
Helina	Musca nevilli	South Africa, Malawi, Zimbabwe	Data deficient	Native	Data deficient
Helina	Musca splendens	South Africa	Data deficient	Endemic	Data deficient
Helina	Myospila bicoloripes	South Africa	Data deficient	Endemic	Data deficient
Helina	Myospila capensis	South Africa	GP	Endemic	Data deficient
Helina	Neomyia hirticeps	South Africa	Data deficient	Endemic	Data deficient
Helina	Neomyia scatophaga	South Africa	Data deficient	Endemic	Data deficient
Helina	Neomyia viola	South Africa	Data deficient	Endemic	Data deficient
Helina	Orchisia costata	South Africa, Zambia	GP	Native	Data deficient
Helina	Orchromusca trifaria	South Africa	Data deficient	Endemic	Data deficient
Helina	Phaonia latipennis	South Africa	KZN	Endemic	Data deficient
Hennigmyia	Phaonia patersoni	South Africa	LP	Endemic	Data deficient
Hydrotaea	Phaonia suturalis	South Africa, Ethiopia, Tanzania, Uganda	Data deficient	Native	Data deficient
Hydrotaea	Pseudohelina rufina	South Africa, Kenya, Uganda	Data deficient	Native	Data deficient
Hydrotaea	Pseudohelina thoracica	South Africa, Democratic Republic of Congo, Mauritius	Data deficient	Native	4
Hydrotaea	Pyrellia stuckenbergi	South Africa	Data deficient	Endemic	4
Hydrotaea	Pyrellina affricana	South Africa, Ethiopia, Zimbabwe	Data deficient	Native	Data deficient
Hydrotaea	Rhinomusca dutoiti	South Africa, Zimbabwe	Data deficient	Native	4
Hydrotaea	Spilogona bella sp. nov.	South Africa	Data deficient	Endemic	Data deficient
Hydrotaea	Spilogona brunnea sp. nov.	South Africa, Tanzania, Uganda	Data deficient	Native	4
Hydrotaea	Spilogona marriotti	South Africa	KZN	Endemic	5
Limnophora	Spilogona natalensis	South Africa	FS	Endemic	5
Limnophora	Spilogona trisetalis	South Africa, Zimbabwe	Data deficient	Native	Data deficient
Limnophora	Xenomyia hitibasis	South Africa, Nigeria, Tanzania	WC	Native	Data deficient
Limnophora	Xenomyia hirtibasis	South Africa	KZN	Endemic	5
Limnophora	Xenomyia natalensis	South Africa	LP, KZN	Endemic	Data deficient
Limnophora	Xenomyia osculata	South Africa	Data deficient	Endemic	8
Limnophora	Xenomyia patersoni	South Africa, Nigeria	Data deficient	Native	Data deficient
Limnophora	Xenomyia setulosa	South Africa	Data deficient	Endemic	Data deficient
Limnophora	Xenomyia stuckenbergi	South Africa	Data deficient	Endemic	Data deficient
Limnophora	Xenomyza perplexa	South Africa, Democratic Republic of Congo, Ethiopia, Kenya, Uganda	FS	Native	4
Limnophora	natalensis	South Africa	KZN	Endemic	Data deficient
Limnophora	obsignata	South Africa, Algeria, Asia, Burundi, Egypt, Israel, Iran, Libya, Morocco, Syria, Turkey	LP, KZN	Cosmopolitan	3
Limnophora	parallelifrons	South Africa, Democratic Republic of Congo, Kenya, Uganda	FS	Native	4
Limnophora	paraleptopus	South Africa	KZN	Endemic	Data deficient
Limnophora	parasimulans	South Africa	KZN	Endemic	Data deficient
Limnophora	patersoni	South Africa	NC	Endemic	Data deficient
Limnophora	praeapicalis	Souith Africa, Uganda	Data deficient	Native	Data deficient
Limnophora	pseudospinipes	South Africa	Data deficient	Endemic	Data deficient
Limnophora	rufimana	South Africa, Austria, Sudan	Data deficient	Native	Data deficient
Limnophora	separanda	South Africa	LP, GP, KZN, EC	Endemic	Data deficient
Limnophora	simulans	South Africa	GP, MP, FS	Endemic	8
Limnophora	spangleri	South Africa	KZN	Endemic	Data deficient
Limnophora	stragula	South Africa, Cameroon, Niger, Tanzania, Uganda, Madagascar	EC, KZN	Native	4
Limnophora	terrestris	South Africa, Botswana, Nigeria, Tanzania, Zimbabwe	Data deficient	Native	Data deficient
Limnophora	tetragramma	South Africa, Uganda	Data deficient	Native	Data deficient
Limnophora	thomasseti	South Africa, Kenya, Namibia	KZN	Native	Data deficient
Limnophora	thoracica	South Africa, Ghana	GP	Native	Data deficient
Limnophora	translucida	South Africa, Ethiopia, Tanzania, Zimbabwe	LP, MP, KZN	Native	8
Limnophora	transvaalensis	South Africa	GP	Endemic	Data deficient
Limnophora	transversalis	South Africa	GP, KZN	Endemic	Data deficient
Limnophora	trisetalis	South Africa	Data deficient	Endemic	Data deficient
Limnophora	zumpti	South Africa, Cameroon	Data deficient	Native	Data deficient
Lispe	ambigua	South Africa, Democratic Republic of Congo, Ethiopia, Kenya	FS, KZN	Native	4
Lispe	andrewi	South Africa, Kenya	Data deficient	Native	16
Lispe	barbipes	South Africa, Botswana, Namibia	LP, NC, WC, EC, KZN, GP	Native	8
Lispe	biseta	South Africa, Democratic Republic of Congo, Ethiopia, Kenya	Data deficient	Native	23
Lispe	capensis	South Africa	WC	Endemic	23
Lispe	cilitarsis	South Africa, Egypt, Uganda	NC, GP	Native	8
Lispe	dichaeta	South Africa, Kenya,Tanzania	MP, LP, GP	Native	8
Lispe	flavipes	South Africa, Nigeria	NW, LP	Native	Data deficient
Lispe	hirtibais	South Africa	Data deficient	Endemic	Data deficient
Lispe	irvingi	South Africa, Mozambique, Nigeria	Data deficient	Native	23
Lispe	kowarzi	South Africa, Egypt, Ethiopia, India, Israel, Iran, Nepal, Sri Lanka, Taiwan, Tanzania, Thailand	Data deficient	Cosmopolitan	8
Lispe	nana	South Africa, France, India, Sudan	LP, GP	Cosmopolitan	8
Lispe	nivalis	South Africa, Ghana, Tanzania	LP, MP, GP, FS	Native	8
Lispe	pectinipes	South Africa, Australia, Bangladesh, Cameroon, Egypt, Gabon, Germany, India, Israel, Kenya, Lebanon, Malaysia, Mozambique, Pakistan, Philippines, Portugal, Saudi Arabia, Sri Lanka, Tanzania	LP, MP, GP, FS	Cosmopolitan	8
Lispe	sexnotata	South Africa, Madagascar	EC, FS	Native	4
Lispe	spinipes	South Africa	Data deficient	Endemic	Data deficient
Lispe	surda	South Africa	GP, FS	Endemic	Data deficient
Lispe	tentaculata	South Africa, Alaska, Sweden	Data deficient	Cosmopolitan	8
Lispe	tuberculitarsis	South Africa, Ghana, Kenya, Tanzania	Data deficient	Native	8
Lispe	zumpti	South Africa, Namibia, Rhodesia, Zambia, Zimbabwe	LP	Native	23
Lispocephala	africana	South Africa, Zimbabwe	LP, MP	Native	Data deficient
Lispocephala	pectinata	South Africa, Madagascar, Tanzania	FS	Native	4
Lispocephala	squamifera	South Africa, Kenya, Uganda	Data deficient	Native	Data deficient
Lyperosia	minuta	South Africa	Data deficient	Endemic	9
Mitroplatia	mouschi	South Africa, Zimbabwe	Data deficient	Native	Data deficient
Mitroplatia	pyrellioides	South Africa, Cameroon, Democratic Republic of Congo, Mozambique, Uganda	KZN	Native	Data deficient
Mitroplatia	smaragdina	South Africa, Mozambique, Sudan, Tanzania, Uganda	LP	Native	Data deficient
Morellia	calisia	South Africa	Data deficient	Endemic	Data deficient
Morellia	hortensia	South Africa, Australia, Burundi, Ghana, Nigeria, Sudan	NW, KZN, EC	Cosmopolitan	19
Morellia	longiseta	South Africa, Democratic Republic of Congo, Uganda	EC, WC	Native	4
Morellia	natalensis	South Africa	KZN, EC	Endemic	Data deficient
Musca	aethiops	South Africa	WC	Endemic	15
Musca	afra	South Africa, Democratic Republic of Congo, Tanzania	KZN	Native	Data deficient
Musca	autumnalis	South Africa, Canada, Europe, Asia	Data deficient	Cosmopolitan	2
Musca	capensis	South Africa	WC	Endemic	Data deficient
Musca	conduscens	South Africa, China, India, Java, Malaya, Mozambique, Nepal, Philippines, Sri Lanka	LP, MP, GP, KZN, EC	Cosmopolitan	15
Musca	confiscata	South Africa, Bangladesh, Ghana, Kenya, Mozambique, Tanzania, Thailand	GP, MP, LP, NC, FS	Cosmopolitan	15
Musca	crassirostris	South Africa, Bangladesh, Cameroon, Costa Rica, Egypt, Ghana, India, Israel, Kenya, Mexico, Pakistan, Philippines, Vietnam	LP, MP, NC	Cosmopolitan	15
Musca	dasyops	South Africa, China, Democratic Republic of Congo,Taiwan	WC, LP	Cosmopolitan	Data deficient
Musca	domestica	South Africa, Argentina, China, Egypt, North America, Pakistan	NW, GP, KZN, MP, LP	Cosmopolitan	11,24,25
Musca	elatior	South Africa, Democratic Republic of Congo, Uganda	Data deficient	Native	Data deficient
Musca	freedmani	South Africa, Botswana	LP, NC	Native	15
Musca	gabonensis	South Africa, Cameroon, Gabon, Uganda	LP, MP, KZN, EC, WC	Native	Data deficient
Musca	lasiophthalma	South Africa, Democratic Republic of Congo, Lesotho, Kenya, Nigeria, Zimbabwe	LP. GP, EC, WC, NC	Native	15
Musca	liberia	South Africa, Cameroon, Liberia, Mozambique, Namibia, Nigeria	KZN	Native	Data deficient
Musca	lusoria	South Africa, Lesotho, Namibia, Zimbabwe	LP, GP, MP, KZN, EC, WC, NC	Native	12
Musca	munroi	South Africa, Cameroon, Democratic Republic of Congo, Gambia, Kenya, Tanzania, Uganda	LP, EC	Native	Data deficient
Musca	nevilli	South Africa	GP, LP, NW, WC, KZN	Endemic	12
Musca	sorbens	South Africa, Australia, Mozambique, Namibia, Russia, Sierra Leone	MP, KZN, LP, NC, GP	Cosmopolitan	19
Musca	splendens	South Africa	LP	Endemic	Data deficient
Musca	transvaalensis	South Africa, Kenya, Mozambique, Namibia	NW, KZN	Native	Data deficient
Muscina	stabulans	South Africa, Australia, Brazil, Canada, China, Ecuador, Egypt, Iraq, New Zealand, Pakistan, Portugal, South Korea, Turkey, United States	NC	Cosmopolitan	Data deficient
Myospila	bicoloripes	South Africa	GP, WC	Endemic	Data deficient
Myospila	capensis	South Africa	EC	Endemic	Data deficient
Myospila	cuthbertsoni	South Africa, Kenya, Rwanda, Uganda, Zimbabwe	FS, KZN	Native	4
Myospila	paradoxalis	South Africa, Egypt, Ghana, Madagascar, Nigeria	Data deficient	Native	Data deficient
Neomyia	aurantiaca	South Africa, Democratic Republic of Congo, Tanzania	KZN, MP	Native	Data deficient
Neomyia	bequaerti	South Africa, Democratic Republic of Congo, Rwanda, Uganda	Data deficient	Native	Data deficient
Neomyia	dubia	South Africa, Kenya, Cameroon, Democratic Republic of Congo, Ghana, Malawi, Rwanda, Togo, Uganda	Data deficient	Native	Data deficient
Neomyia	hirticeps	South Africa	KZN	Endemic	Data deficient
Neomyia	laxifrons	South Africa, Democratic Republic of Congo, Kenya	KZN, EC	Native	Data deficient
Neomyia	peronii	South Africa, Lesotho	GP, KZN, EC	Native	Data deficient
Neomyia	racilia	South , Ethiopia, Sudan, Tanzania	EC	Native	Data deficient
Neomyia	rhingiaeformis	South Africa, Democratic Republic of Congo, Kenya, Rwanda	Data deficient	Native	Data deficient
Neomyia	scatophaga	South Africa	Data deficient	Endemic	Data deficient
Neomyia	splendida	South Africa, Democratic Republic of Congo, Nigeria, Rwanda	MP, KZN, EC	Native	Data deficient
Neomyia	thoracica	South Africa, Democratic Republic of Congo	Data deficient	Native	Data deficient
Neomyia	viola	South Africa	KZN, EC	Endemic	Data deficient
Neomyia	viridifrons	South Africa, Ivory Coast, Liberia, Madagascar, Mauritius, Uganda, Zambia	KZN, EC	Native	Data deficient
Ophyra	capensis	South Africa, Chile, New York	Data deficient	Cosmopolitan	Data deficient
Orchisia	costata	South Africa	FS	Endemic	17
Orchromusca	trifaria	South Africa	MP, KZN, EC	Endemic	Data deficient
Phaonia	annulipes	South Africa, Kenya	KZN, EC	Native	Data deficient
Phaonia	flavicornis	South Africa, Democratic Republic of Congo, Ghana, Rwanda, Tanzania, Uganda	EC	Native	Data deficient
Phaonia	latipennis	South Africa	Data deficient	Endemic	Data deficient
Phaonia	metallica	South Africa, Burundi, Zimbabwe	EC	Native	4
Phaonia	muscinoides	South Africa	WC	Native	Data deficient
Phaonia	ocellaris	South Africa, Democratic Republic of Congo, Tanzania	KZN	Native	Data deficient
Phaonia	parallelifrons	South Africa, Burundi, Uganda, Zimbabwe	FS	Native	4
Phaonia	patersoni	South Africa	KZN	Endemic	Data deficient
Phaonia	peregrina	South Africa, Zimbabwe	KZN, EC	Native	Data deficient
Phaonia	rhodesi	South Africa, Zimbabwe	KZN	Native	Data deficient
Phaonia	suturalis	South Africa	Data deficient	Endemic	Data deficient
Phaonia	virgata	South Africa, Malawi, Zambia	KZN	Native	Data deficient
Phaonia	vittihorax	South Africa, Zimbabwe	KZN, WC	Native	Data deficient
Prostomoxys	saegerae	South Africa, Democratic Republic of Congo	LP, MP, KZN	Native	4
Pseudohelina	nigritarsis	South Africa, Burundi, Cameroon, Democratic Republic of Congo, Sao Tome, Ethiopia, Kenya	LP, KZN	Native	10
Pseudohelina	rufina	South Africa	Data deficient	Endemic	Data deficient
Pseudohelina	thoracica	South Africa	Data deficient	Endemic	Data deficient
Pyrellia	albocuprea	South Africa, Ethiopia, Kenya, Tanzania	Data deficient	Native	Data deficient
Pyrellia	difficilis	South Africa, Ghana, Kenya, Tanzania and Uganda	FS	Native	4
Pyrellia	natalensis	South Africa, Namibia	KZN	Native	3
Pyrellia	scintillans	South Africa, Cameroon, Democratic Republic of Congo, Egypt, India, Malaya, Namibia, Nepal, Nigeria	Data deficient	Cosmopolitan	Data deficient
Pyrellia	spinthera	South Africa, Cameroon, Democratic Republic of Congo, Tanzania, Uganda	KZN, LP	Native	Data deficient
Pyrellia	stuckenbergi	South Africa	Data deficient	Endemic	Data deficient
Pyrellina	affricana	South Africa	WC	Endemic	Data deficient
Pyrellina	inventrix	South Africa, Tanzania	KZN	Native	Data deficient
Pyrellina	marsya	South Africa, Zimbabwe	KZN, EC, WC	Native	4
Rhinomusca	dutoiti	South Africa	MP, KZN	Endemic	10
Spilogona	bella sp. nov.	South Africa	EC, KZN	Endemic	5
Spilogona	brunnea sp. nov.	South Africa	EC	Endemic	5
Spilogona	fuscotriangulata	South Africa, Uganda	Data deficient	Native	6
Spilogona	marriotti	South Africa	Data deficient	Endemic	Data deficient
Spilogona	natalensis	South Africa	KZN	Endemic	Data deficient
Spilogona	semiargentata	South Africa, Sudan, Uganda	Data deficient	Native	Data deficient
Spilogona	spinipes	South Africa, Kenya	Data deficient	Native	6
Spilogona	trisetalis	South Africa	Data deficient	Endemic	Data deficient
Stomoxys	calcitrans	South Africa, Austria, Australia, Canada, Bangladesh, Brazil, Cameroon,China, Costa Rica, Ecuador, Egypt, Gabon, Germany, Ghana, Hungary, Iraq, Japan, Lebanon, Malta, New Zealand, Poland, Tanzania, Thailand, Turkey, United Kingdom, United States	MP, LP, GP, WC, FS	Cosmopolitan	Data deficient
Stomoxys	omega	South Africa, Democratic Republic of Congo, Ethiopia, Malawi, Uganda, Zimbabwe	KZN	Native	10
Stomoxys	teaniatus	South Africa, Ethiopia	LP, KZN, EC	Native	10
Stomoxys	transvittatus	South Africa, Democratic Republic of Congo, Kenya, Malawi, Rhodeia, Uganda	KZN, EC	Native	Data deficient
Stomoxys	varipes	South Africa, Malawi, Zimbabwe	EC	Native	4
Stygeromyia	sanguinaria	South Africa, Democratic Republic of Congo, Mozambique	LP, MP,	Native	Data deficient
Synthesiomyia	nudiseta	South Africa, Bangladesh, China, India, Italy, Malaysia, Nigeria, Peru, Portugal, Tanzania, United States	LP, MP	Cosmopolitan	21
Xenomyia	bispina	South Africa, Uganda	FS, KZN	Native	4
Xenomyia	hitibasis	South Africa	Data deficient	Endemic	Data deficient
Xenomyia	hirtibasis	South Africa	Data deficient	Endemic	Data deficient
Xenomyia	natalensis	South Africa	Data deficient	Endemic	Data deficient
Xenomyia	osculata	South Africa	NC	Endemic	20
Xenomyia	patersoni	South Africa	Data deficient	Endemic	Data deficient
Xenomyia	setulosa	South Africa	Data deficient	Endemic	Data deficient
Xenomyia	stuckenbergi	South Africa	KZN	Endemic	Data deficient
Xenomyza	perplexa	South Africa	Data deficient	Endemic	Data deficient
Province abbriviations	Full name
GP	Gauteng
MP	Mpumalanga
KZN	KwaZuluNatal
EC	Eastern Cape
FS	Free State
WC	Western Cape
NC	Northern Cape
LP	Limpopo
NW	North West
Data deficient*	No data available
References
1	Braack, L.E.O., Maggs, K.A.R., Zeller, D.A., Horak, I., 1995. Exotic arthropods in the Kruger National Park, South Africa: modes of entry and population status Exotic arthropods in the Kruger National Park, South Africa: modes of entry and population status. African entomology, 3(1): 39-46.
2	Broce, A.B. & Elzinga, R.J., 1984. Comparison of prestomal teeth in the face fly (Musca autumnalis) and the house fly (Musca domestica) (Diptera: Muscidae). Journal of Medical Entomology, 21, 82–85.
3	Couri, M.S., De Carvalho, C.J. and Pont, A.C., 2012. Taxonomy of the Muscidae (Diptera) of Namibia: a key to genera, diagnoses, new records and description of a new species. African Invertebrates, 53(1):47-67.
4	Couri, M.S., Kirk-Spriggs, A.H. and Pont, A.C., 2013. New distribution records of Afrotropical Muscidae (Diptera) based on material at the National Museum, Bloemfontein. Nasionale Museum.
5	Couri, M.S. and Pont, A.C., 2014. New species of Afrotropical Muscidae (Diptera, Muscoidea). Zootaxa, 3852(3): 301-320.
6	Couri, M.S. and Pont, A.C., 2017. African Spilogona Schnabl: morphology of the male terminalia and description of a new species (Diptera: Muscidae). Zootaxa, 4277(2): 295-300.
7	Couri, Márcia S. & Pont, Adrian C., 2018, The male terminalia of some African species of Helina Robineau-Desvoidy, 1830 (Diptera, Muscidae), Zootaxa 4399 (2), pp. 233-247 : 240
8	Couri, M. and Pont, A., 2020. Type specimens of Limnophorini (Diptera: Muscidae) deposited in the Museum für Naturkunde, Humboldt-Universität zu Berlin (Berlin, Germany). Zoologia (Curitiba), 37: 1-57.
9	Du Toit, R., 1938. The horn fly (Lyperosia minuta) in South Africa. Journal of the South African Veterinary Medical Association, 9, 136–143.
10	Jensen, A.R., Odgaard, F., Cerretti, P. and Pape, T., 2020. Stylogaster eggs on blow flies attracted to millipede defence secretions in Tanzania, with a stab at summarising their biology (Diptera: Conopidae & Calliphoridae). Biodiversity Data Journal, 8
11	Khan, H., Khan, M., Nasiba, A., Riaz, S., & Altaf, M. (2019). Geographical Variations in Life Histories of House Flies, Musca domestica (Diptera: Muscidae), in Punjab, Pakistan. Journal of Medical Entomology, 56, 1225 - 1230. https://doi.org/10.1093/jme/tjz069.
12	Kleynhans, K.P.N., 1987. Musca nevilli sp. nov.(Diptera: Muscidae), a dung-breeding fly from South Africa.
13	Lastra, C., Siri, A., García, J., Eilenberg, J., & Humber, R. (2006). Entomophthora ferdinandii (Zygomycetes: Entomophthorales) Causing Natural Infections of Musca domestica (Diptera: Muscidae) in Argentina. Mycopathologia, 161, 251-254. https://doi.org/10.1007/s11046-005-0248-2.
14	Monyama, M.C., Taioe, O.M., Nkhebenyane, J.S., van Wyk, D., Ramatla, T. and Thekisoe, O.M., 2023. Bacterial communities associated with houseflies (Musca domestica L.) inhabiting hospices in South Africa. Microorganisms, 11(6), p.1440.
15	Muller, B.S., 2015. Illustrated key and systematics of male South African Atherigona s. str.(Diptera: Muscidae). African Invertebrates. 56(3):845-918.
16	Newsholme, S.J., Verster, A.J.M. & Jacobs, J.C., 1983. Bovine skin lesions of possible filarial origin associated with heavy horn fly infestations (Haematobia meridiana). Onderstepoort Journal of Veterinary Research, 50, 73–75
17	Nevill, E.M., 1997. Vectors: Muscidae. Infectious Diseases of Livestock with special reference to Southern Africa. 53-61.
18	Paterson, H.E., 1953. New Lispe species (Dipt., Muscidae) from southern Africa. Journal of the Entomological Society of Southern Africa, 16(2): 168-178.
19	Pont, A.C., 1989. 107. Family Muscidae. Catalog of the Diptera of the Australasian and Oceanian Regions. Special Publications of the Bernice Pauahi Bishop Museum, 86(1155), pp.675-699.
20	Pont, A.C. and Werner, D., 2003. A new species of Xenomyia Malloch, 1921 (Diptera: Muscidae) from South Africa, a probable natural antagonist of blackflies (Diptera: Simuliidae). African Invertebrates, 44(2):1-9.
21	Robinson, A., Bristow, J., Holl, M.V., Makalo, P., Alemayehu, W., Bailey, R.L., Macleod, D., Birkett, M.A., Caulfield, J.C., Sarah, V. and Pickett, J.A., 2020. Responses of the putative trachoma vector, Musca sorbens, to volatile semiochemicals from human faeces. PLoS Neglected Tropical Diseases, 14(3): 0007719.
22	Seabra, S.G., Brás, P.G., Martins, J., Martins, R., Wyatt, N., Shirazi, J., Rebelo, M.T., Franco, J.C., Mateus, C., Figueiredo, E. and Paulo, O.S., 2015. Phylogeographical patterns in Coenosia attenuata (Diptera: Muscidae): a widespread predator of insect species associated with greenhouse crops. Biological Journal of the Linnean Society, 114(2):308-326.
23	Vikhrev, N.E., 2021. Lispe (Diptera, Muscidae) of Africa. Амурский зоологический журнал, 13(3): 369-400.
24	Vockeroth, J. (1953). Musca autumnalis Deg. in North America (Diptera: Muscidae). The Canadian Entomologist, 85, 422 - 423. https://doi.org/10.4039/ENT85422-11.
25	Yan, F. (2008). Intersex in a species of the genus Musca(Diptera:Muscidae) from western Sichuan,China. Entomological Journal of East China.
