# Supplementary material for: Understanding the Distribution of Muscidae Flies and Their Role as Vectors of Bacterial Pathogens in South Africa: A Review Using BOLD Barcoding Data
Source: Vet Med Sci. 2026 Apr 9;12(3):e70934. doi: 10.1002/vms3.70934 (PMC13064580; doi:10.1002/vms3.70934)
Supplement: Supplementary file 3 — Supporting File 3: vms370934‐sup‐0003‐tableS2.xlsx. [file VMS3-12-e70934-s001.xlsx]

## Sheet: BOLD data
S2 Table: BOLD data analysis of Muscidae fly species
Muscidae fly species in South Africa		BOLD data
Genus	Species	Specimen	with Sequences	with SA sequences	with barcodes	with SA barcodes	BIN SA	BIN (Other countries)
Anaphalantus	Anaphalantus longicornis	1	1	0	1	0	1	1
Atherigona	Atherigona bispina	0	0	0	0	0	0	0
Atherigona	Atherigona chirinda	0	0	0	0	0	0	0
Atherigona	Atherigona cinarina	0	0	0	0	0	0	0
Atherigona	Atherigona divergens	0	0	0	0	0	0	0
Atherigona	Atherigona falcata	0	0	0	0	0	0	0
Atherigona	Atherigona griseiventris	0	0	0	0	0	0	0
Atherigona	Atherigona hancocki	0	0	0	0	0	0	0
Atherigona	Atherigona lineata	0	0	0	0	0	0	0
Atherigona	Atherigona marginifolia	0	0	0	0	0	0	0
Atherigona	Atherigona naquvii	0	0	0	0	0	0	0
Atherigona	Atherigona orientalis	119	119	2	11	0	1	3
Atherigona	Atherigona pulla	0	0	0	0	0	0	0
Atherigona	Atherigona soccata	69	69	6	77	0	1	3
Atherigona	Atherigona theodori	448	448	11	5	0	1	1
Camptotarsopoda	Camptotarsopoda albibasis	0	0	0	0	0	0	0
Camptotarsopoda	Camptotarsopoda pallipes	0	0	0	0	0	0	0
Camptotarsopoda	Camptotarsopoda pilifemur	0	0	0	0	0	0	0
Coenosia	Coenosia argentipes	0	0	0	0	0	0	0
Coenosia	Coenosia aristalis	0	0	0	0	0	0	0
Coenosia	Coenosia attenuata	1423	1423	442	100	3	2	3
Coenosia	Coenosia canifrons	0	0	0	0	0	0	0
Coenosia	Coenosia costata	0	0	0	0	0	0	0
Coenosia	Coenosia curiosa sp. nov.	0	0	0	0	0	0	0
Coenosia	Coenosia cuthbertsoni	0	0	0	0	0	0	0
Coenosia	Coenosia cyclophthalma	0	0	0	0	0	0	0
Coenosia	Coenosia diluta	0	0	0	0	0	0	0
Coenosia	Coenosia exilis	0	0	0	0	0	0	0
Coenosia	Coenosia fascigera	0	0	0	0	0	0	0
Coenosia	Coenosia flavivibrissata	0	0	0	0	0	0	0
Coenosia	Coenosia fumisquama	0	0	0	0	0	0	0
Coenosia	Coenosia globuliseta	0	0	0	0	0	0	0
Coenosia	Coenosia humilis	3	3	0	1	0	0	0
Coenosia	Coenosia inversa	0	0	0	0	0	0	0
Coenosia	Coenosia multimaculata	0	0	0	0	0	0	0
Coenosia	Coenosia munroi	0	0	0	0	0	0	0
Coenosia	Coenosia natalia	0	0	0	0	0	0	0
Coenosia	Coenosia nodosa	0	0	0	0	0	0	0
Coenosia	Coenosia pilifemur	0	0	0	0	0	0	0
Coenosia	Coenosia punctigera	0	0	0	0	0	0	0
Coenosia	Coenosia punctipes	0	0	0	0	0	0	0
Coenosia	Coenosia semialba	0	0	0	0	0	0	0
Coenosia	Coenosia semifumosa	24	24	0	24	0	1	1
Coenosia	Coenosia setalis	0	0	0	0	0	0	0
Coenosia	Coenosia simulans	0	0	0	0	0	0	0
Coenosia	Coenosia strigipes	0	0	0	0	0	0	0
Coenosia	Coenosia stuckenbergi	0	0	0	0	0	0	0
Coenosia	Coenosia tripunctiventris	0	0	0	0	0	0	0
Coenosia	Coenosia vittata	0	0	0	0	0	0	0
Coenosia	Coenosia xenia	0	0	0	0	0	0	0
Curranosia	Curranosia spekei	0	0	0	0	0	0	0
Dasyphora	Dasyphora affricana	0	0	0	0	0	0	0
Dichaetomyia	Dichaetomyia distanti	0	0	0	0	0	0	0
Dichaetomyia	Dichaetomyia mallochi	0	0	0	0	0	0	0
Dichaetomyia	Dichaetomyia medicoris	0	0	0	0	0	0	0
Dichaetomyia	Dichaetomyia pallidula	0	0	0	0	0	0	0
Dichaetomyia	Dichaetomyia cuthertsoni	0	0	0	0	0	0	0
Dichaetomyia	Dichaetomyia immaculiventris	0	0	0	0	0	0	0
Dichaetomyia	Dichaetomyia suffusa	0	0	0	0	0	0	0
Dimorphia	Dimorphia setulosa	0	0	0	0	0	0	0
Dimorphia	Dimorphia tristis	0	0	0	0	0	0	0
Graphomya	Graphomya aurata	0	0	0	0	0	0	0
Graphomya	Graphomya leucomelas	0	0	0	0	0	0	0
Graphomya	Graphomya maculata	56	47	0	43	0	1	5
Graphomya	Graphomya mallochi	0	0	0	0	0	0	0
Graphomya	Graphomya superba	0	0	0	0	0	0	0
Gymnodia	Gymnodia eremophila	0	0	0	0	0	0	0
Gymnodia	Gymnodia flavescens	0	0	0	0	0	0	0
Gymnodia	Gymnodia flexa	0	0	0	0	0	0	0
Gymnodia	Gymnodia marshalli	2	2	0	2	0	1	1
Gymnodia	Gymnodia mervinia	0	0	0	0	0	0	0
Gymnodia	Gymnodia piliceps	0	0	0	0	0	0	0
Gymnodia	Gymnodia platypezoides	0	0	0	0	0	0	0
Gymnodia	Gymnodia subtilis	0	0	0	0	0	0	0
Haematobia	Haematobia meridiana	0	0	0	0	0	0	0
Haematobia	Haematobia potans	0	0	0	0	0	0	0
Haematobia	Haematobia spinigera	25	25	5	0	0	1	1
Haematobia	Haematobia thirouxi	0	0	0	0	0	0	0
Haematobosca	Haematobosca augustifrons	0	0	0	0	0	0	0
Haematobosca	Haematobosca uniseriata	12	12	6	0	0	1	1
Haematobosca	Haematobosca zuluensis	0	0	0	0	0	0	0
Hebecnema	Hebecnema bwambae	0	0	0	0	0	0	0
Hebecnema	Hebecnema fuscohalterata	0	0	0	0	0	0	0
Hebecnema	Hebecnema patersoni	0	0	0	0	0	0	0
Helina	Helina bevisi	0	0	0	0	0	0	0
Helina	Helina brunneivittis	0	0	0	0	0	0	0
Helina	Helina coniformis	0	0	0	0	0	0	0
Helina	Helina costalis	0	0	0	0	0	0	0
Helina	Helina devittata	0	0	0	0	0	0	0
Helina	Helina fasciata	0	0	0	0	0	0	0
Helina	Helina harrisorum sp. nov	0	0	0	0	0	0	0
Helina	Helina hirtipes	0	0	0	0	0	0	0
Helina	Helina juxtamedialis	0	0	0	0	0	0	0
Helina	Helina lasiopa	0	0	0	0	0	0	0
Helina	Helina lucida	0	0	0	0	0	0	0
Helina	Helina major	0	0	0	0	0	0	0
Helina	Helina mollis	0	0	0	0	0	0	0
Helina	Helina natalensis	0	0	0	0	0	0	0
Helina	Helina nemoralis	0	0	0	0	0	0	0
Helina	Helina novarae	0	0	0	0	0	0	0
Helina	Helina rufocapularis	0	0	0	0	0	0	0
Helina	Helina serrulata	0	0	0	0	0	0	0
Helina	Helina setosa	0	0	0	0	0	0	0
Helina	Helina spinidorsis	0	0	0	0	0	0	0
Helina	Helina transvaalensis	0	0	0	0	0	0	0
Helina	Helina tripunctata	0	0	0	0	0	0	0
Helina	Helina ulundi	0	0	0	0	0	0	0
Helina	Helina unipunctata	0	0	0	0	0	0	0
Helina	Helina wroughtoni	0	0	0	0	0	0	0
Helina	Helina xanthopleuris	0	0	0	0	0	0	0
Helina	Helina zumpti	0	0	0	0	0	0	0
Hennigmyia	Hennigmyia zumpti	0	0	0	0	0	0	0
Hydrotaea	Hydrotaea fasciata	1	1	0	1	0	0	1
Hydrotaea	Hydrotaea femorata	0	0	0	0	0	0	0
Hydrotaea	Hydrotaea fuliginosa	0	0	0	0	0	0	0
Hydrotaea	Hydrotaea fumifera	0	0	0	0	0	0	0
Hydrotaea	Hydrotaea maculithorax	0	0	0	0	0	0	0
Hydrotaea	Hydrotaea nigribasis	0	0	0	0	0	0	0
Hydrotaea	Hydrotaea patersoni	0	0	0	0	0	0	0
Hydrotaea	Hydrotaea polita	0	0	0	0	0	0	0
Hydrotaea	Hydrotaea tantula sp. nov.	0	0	0	0	0	0	0
Limnophora	Limnophora antennalis sp. nov.	0	0	0	0	0	0	0
Limnophora	Limnophora apicalis	0	0	0	0	0	0	0
Limnophora	Limnophora capensis	0	0	0	0	0	0	0
Limnophora	Limnophora diminuta sp. nov.	0	0	0	0	0	0	0
Limnophora	Limnophora excisa	0	0	0	0	0	0	0
Limnophora	Limnophora flavitarsis	0	0	0	0	0	0	0
Limnophora	Limnophora gilvifrons	0	0	0	0	0	0	0
Limnophora	Limnophora lispoides	0	0	0	0	0	0	0
Limnophora	Limnophora marriotti	0	0	0	0	0	0	0
Limnophora	Limnophora melanota	0	0	0	0	0	0	0
Limnophora	Limnophora natalensis	0	0	0	0	0	0	0
Limnophora	Limnophora obsignata	4	2	0	2	0	0	0
Limnophora	Limnophora parallelifrons	0	0	0	0	0	0	0
Limnophora	Limnophora paraleptopus	0	0	0	0	0	0	0
Limnophora	Limnophora parasimulans	0	0	0	0	0	0	0
Limnophora	Limnophora patersoni	0	0	0	0	0	0	0
Limnophora	Limnophora praeapicalis	0	0	0	0	0	0	0
Limnophora	Limnophora pseudospinipes	0	0	0	0	0	0	53
Limnophora	Limnophora rufimana	3	3	0	3	0	0	1
Limnophora	Limnophora separanda	0	0	0	0	0	0	0
Limnophora	Limnophora simulans	76	76	100	0	0	1	1
Limnophora	Limnophora spangleri	0	0	0	0	0	0	0
Limnophora	Limnophora stragula	0	0	0	0	0	0	0
Limnophora	Limnophora terrestris	0	0	0	0	0	0	0
Limnophora	Limnophora tetragramma	0	0	0	0	0	0	0
Limnophora	Limnophora thomasseti	0	0	0	0	0	0	0
Limnophora	Limnophora thoracica	0	0	0	0	0	0	0
Limnophora	Limnophora translucida	0	0	0	0	0	0	0
Limnophora	Limnophora transvaalensis	0	0	0	0	0	0	0
Limnophora	Limnophora transversalis	0	0	0	0	0	0	0
Limnophora	Limnophora trisetalis	0	0	0	0	0	0	0
Limnophora	Limnophora zumpti	0	0	0	0	0	0	0
Lispe	Lispe ambigua	0	0	0	0	0	0	0
Lispe	Lispe andrewi	0	0	0	0	0	0	0
Lispe	Lispe barbipes	0	0	0	0	0	0	0
Lispe	Lispe biseta	0	0	0	0	0	0	0
Lispe	Lispe capensis	0	0	0	0	0	0	0
Lispe	Lispe cilitarsis	0	0	0	0	0	0	0
Lispe	Lispe dichaeta	20	20	8	1	0	1	1
Lispe	Lispe flavipes	0	0	0	0	0	0	0
Lispe	Lispe hirtibais	0	0	0	0	0	0	0
Lispe	Lispe irvingi	0	0	0	0	0	0	0
Lispe	Lispe kowarzi	15	14	0	14	0	0	1
Lispe	Lispe nana	35	35	0	33	0	1	3
Lispe	Lispe nivalis	19	19	16	1	1	1	1
Lispe	Lispe pectinipes	2	2	1	0	2	1	1
Lispe	Lispe sexnotata	0	0	0	0	0	0	59
Lispe	Lispe spinipes	0	0	0	0	0	0	59
Lispe	Lispe surda	0	0	0	0	0	0	59
Lispe	Lispe tentaculata	450	446	0	444	0	0	3
Lispe	Lispe tuberculitarsis	0	0	0	0	0	0	59
Lispe	Lispe zumpti	0	0	0	0	0	0	59
Lispocephala	Lispocephala africana	0	0	0	0	0	0	0
Lispocephala	Lispocephala pectinata	0	0	0	0	0	0	0
Lispocephala	Lispocephala squamifera	0	0	0	0	0	0	0
Lyperosia (syn. Haematobia)	Lyperosia minuta	0	0	0	0	0	0	0
Mitroplatia	Mitroplatia mouschi	0	0	0	0	0	0	0
Mitroplatia	Mitroplatia pyrellioides	0	0	0	0	0	0	0
Mitroplatia	Mitroplatia smaragdina	0	0	0	0	0	0	0
Morellia	Morellia calisia	0	0	0	0	0	0	0
Morellia	Morellia hortensia	0	0	0	0	0	0	0
Morellia	Morellia longiseta	0	0	0	0	0	0	0
Morellia	Morellia natalensis	0	0	0	0	0	0	0
Musca	Musca aethiops	0	0	0	0	0	0	0
Musca	Musca afra	0	0	0	0	0	0	0
Musca	Musca autumnalis	319	319	0	65	0	0	1
Musca	Musca capensis	0	0	0	0	0	0	0
Musca	Musca conduscens	0	0	0	0	0	0	0
Musca	Musca confiscata	663	663	280	11	10	1	1
Musca	Musca crassirostris	1457	1457	118	44	0	1	2
Musca	Musca dasyops	0	0	0	0	0	0	0
Musca	Musca domestica	622	643	525	517	65	2	2
Musca	Musca elatior	0	0	0	0	0	0	0
Musca	Musca freedmani	0	0	0	0	0	0	0
Musca	Musca gabonensis	0	0	0	0	0	0	0
Musca	Musca lasiophthalma	0	0	0	0	0	0	0
Musca	Musca liberia	0	0	0	0	0	0	0
Musca	Musca lusoria	0	0	0	0	0	0	0
Musca	Musca munroi	0	0	0	0	0	0	0
Musca	Musca nevilli	0	0	0	0	0	0	0
Musca	Musca sorbens	107	106	65	99	0	1	1
Musca	Musca splendens	0	0	0	0	0	0	0
Musca	Musca transvaalensis	0	0	0	0	0	0	0
Muscina	Muscina stabulans	81	81	3	0	0	1	3
Myospila	Myospila bicoloripes	0	0	0	0	0	0	0
Myospila	Myospila capensis	0	0	0	0	0	0	0
Myospila	Myospila cuthbertsoni	0	0	0	0	0	0	0
Myospila	Myospila paradoxalis	0	0	0	0	0	0	0
Neomyia	Neomyia aurantiaca	0	0	0	0	0	0	0
Neomyia	Neomyia bequaerti	0	0	0	0	0	0	0
Neomyia	Neomyia dubia	0	0	0	0	0	0	0
Neomyia	Neomyia hirticeps	0	0	0	0	0	0	0
Neomyia	Neomyia laxifrons	0	0	0	0	0	0	0
Neomyia	Neomyia peronii	0	0	0	0	0	0	0
Neomyia	Neomyia racilia	0	0	0	0	0	0	0
Neomyia	Neomyia rhingiaeformis	0	0	0	0	0	0	0
Neomyia	Neomyia scatophaga	0	0	0	0	0	0	0
Neomyia	Neomyia splendida	0	0	0	0	0	0	0
Neomyia	Neomyia thoracica	0	0	0	0	0	0	0
Neomyia	Neomyia viola	0	0	0	0	0	0	0
Neomyia	Neomyia viridifrons	0	0	0	0	0	0	0
Ophyra	Ophyra capensis	0	0	0	0	0	0	0
Orchisia	Orchisia costata	31	31	0	11	0	0	3
Orchromusca	Orchromusca trifaria	0	0	0	0	0	0	0
Phaonia	Phaonia annulipes	0	0	0	0	0	0	0
Phaonia	Phaonia flavicornis	0	0	0	0	0	0	0
Phaonia	Phaonia latipennis	0	0	0	0	0	0	0
Phaonia	Phaonia metallica	0	0	0	0	0	0	0
Phaonia	Phaonia muscinoides	0	0	0	0	0	0	0
Phaonia	Phaonia ocellaris	0	0	0	0	0	0	0
Phaonia	Phaonia parallelifrons	0	0	0	0	0	0	0
Phaonia	Phaonia patersoni	0	0	0	0	0	0	0
Phaonia	Phaonia peregrina	0	0	0	0	0	0	0
Phaonia	Phaonia rhodesi	0	0	0	0	0	0	0
Phaonia	Phaonia suturalis	0	0	0	0	0	0	0
Phaonia	Phaonia virgata	0	0	0	0	0	0	0
Phaonia	Phaonia vittihorax	0	0	0	0	0	0	0
Prostomoxys	Prostomoxys saegerae	23	23	23	0	0	1	1
Pseudohelina	Pseudohelina nigritarsis	0	0	0	0	0	0	0
Pseudohelina	Pseudohelina rufina	0	0	0	0	0	0	0
Pseudohelina	Pseudohelina thoracica	0	0	0	0	0	0	0
Pyrellia	Pyrellia albocuprea	0	0	0	0	0	0	0
Pyrellia	Pyrellia difficilis	0	0	0	0	0	0	0
Pyrellia	Pyrellia natalensis	0	0	0	0	0	0	0
Pyrellia	Pyrellia scintillans	0	0	0	0	0	0	0
Pyrellia	Pyrellia spinthera	0	0	0	0	0	0	0
Pyrellia	Pyrellia stuckenbergi	0	0	0	0	0	0	0
Pyrellina	Pyrellina affricana	0	0	0	0	0	0	0
Pyrellina	Pyrellina inventrix	0	0	0	0	0	0	0
Pyrellina	Pyrellina marsya	0	0	0	0	0	0	0
Rhinomusca	Rhinomusca dutoiti	30	30	28	29	0	1	1
Spilogona	Spilogona bella sp. nov.	0	0	0	0	0	0	0
Spilogona	Spilogona brunnea sp. nov.	0	0	0	0	0	0	0
Spilogona	Spilogona fuscotriangulata	0	0	0	0	0	0	0
Spilogona	Spilogona marriotti	0	0	0	0	0	0	0
Spilogona	Spilogona natalensis	0	0	0	0	0	0	0
Spilogona	Spilogona semiargentata	0	0	0	0	0	0	0
Spilogona	Spilogona spinipes	0	0	0	0	0	0	0
Spilogona	Spilogona trisetalis	0	0	0	0	0	0	0
Stomoxys	Stomoxys calcitrans	1201	1201	634	86	0	4	5
Stomoxys	Stomoxys omega	8	8	0	0	0	0	0
Stomoxys	Stomoxys teaniatus	0	0	0	0	0	0	0
Stomoxys	Stomoxys transvittatus	33	33	0	24	0	0	1
Stomoxys	Stomoxys varipes	0	0	0	0	0	0	0
Stygeromyia	Stygeromyia sanguinaria	16	16	0	16	0	1	1
Synthesiomyia	Synthesiomyia nudiseta	92	92	8	10	0	1	1
Xenomyia	Xenomyia bispina	0	0	0	0	0	0	0
Xenomyia	Xenomyia hitibasis	0	0	0	0	0	0	0
Xenomyia	Xenomyia hirtibasis	0	0	0	0	0	0	0
Xenomyia	Xenomyia natalensis	0	0	0	0	0	0	0
Xenomyia	Xenomyia osculata	0	0	0	0	0	0	0
Xenomyia	Xenomyia patersoni	0	0	0	0	0	0	0
Xenomyia	Xenomyia setulosa	0	0	0	0	0	0	0
Xenomyia	Xenomyia stuckenbergi	1	1	0	1	0	0	1
Xenomyza	Xenomyza perplexa	0	0	0	0	0	0	0
