# Supplementary material for: Understanding the Distribution of Muscidae Flies and Their Role as Vectors of Bacterial Pathogens in South Africa: A Review Using BOLD Barcoding Data
Source: Vet Med Sci. 2026 Apr 9;12(3):e70934. doi: 10.1002/vms3.70934 (PMC13064580; doi:10.1002/vms3.70934)
Supplement: Supplementary file 4 — Supporting File 4: vms370934‐sup‐0004‐tableS3.xlsx. [file VMS3-12-e70934-s002.xlsx]

## Sheet: Pathogens transmitted
S3 Table: Pathogen transmission by Muscidae fly species
	Fly species
	Haematobosca uniseriata	Musca autumnalis	Musca confiscata	Musca crassirostris	Musca domestica	Musca sorbens	Stomoxys calcitrans	Synthesiomyia nudiseta
Bacterial pathogens
Aeromonas hydrophila					✓
Acinetobacter baumannii					✓
Anaplasma marginale				✓			✓
Anthrax bacillus					✓	✓
Bacillus anthracis				✓			✓
Burkholderia pseudomalliei					✓
Campylobacter jejuni		✓			✓	✓
Chlamydia trachomatis						✓
Cholera bacillus					✓
Clostridium perfringens					✓
Coxiella burnetii						✓
Coxiella spp.							✓
Dermatophilus congolensis							✓
Edwardisella spp					✓
Entamoeba coli		✓	✓		✓			✓
Enterococcus faecium		✓			✓
Enterobacter sakazakii							✓
Escherichia coli		✓		✓	✓	✓
Erysipelothrix rhusiopathiae							✓
Francisella tularensis							✓
Klebsiella spp					✓
Klebsiella pneumoniae		✓
Listeria monocytogenes					✓
Moraxella bovis	✓	✓		✓
Mycobacterium leprae						✓
Mycobacterium tuberculosis						✓
Paratyphoid bacillus					✓
Pasteurella multocida							✓
Pneumonia bacillus					✓
Pseudomonas aeruginosa		✓			✓	✓
Salmonella enterica
Salmonella spp			✓	✓	✓
Shigella spp,				✓	✓
Staphylococcus aureus		✓	✓	✓	✓	✓
Streptococcus equi		✓
Treponema pertenue						✓
Typhoid bacillus					✓
Vibrio cholerae					✓
Yersinia enterocolitica					✓
References
1	Baldacchino, F., Desquesnes, M., Duvallet, G., Lysyk, T. and Mihok, S., 2018. Veterinary importance and integrated management of Brachycera flies in dairy farms. In Pests and vector-borne diseases in the livestock industry. Wageningen Academic Publishers. 1765-1771.
2	Briggs, J.D. and Milligan, S.E., 1977. Pathogens of Musca domestica and M. autumnalis (houseflies and face flies). Bulletin of the World Health Organization, 55(Suppl 1):245;
3	Chitwood, M.B. and Stoffolano, J.G., 1971. First report of Thelazia sp.(Nematoda) in the face fly, Musca autumnalis, in North America.
4	Desquesnes, M., Onju, S., Chalermwong, P., Jittapalapong, S. and Masmeatathip, R., 2019. A review and illustrated description of Musca crassirostris, one of the most neglected haematophagous livestock flies. Medical and veterinary entomology, 33(1):16-30.
5	Geden, C.J., Nayduch, D., Scott, J.G., Burgess IV, E.R., Gerry, A.C., Kaufman, P.E., Thomson, J., Pickens, V. and Machtinger, E.T., 2021. House fly (Diptera: Muscidae): biology, pest status, current management prospects, and research needs. Journal of Integrated Pest Management, 12(1):39;
6	Gui, S., Li, R., Feng, Y. and Wang, S., 2014. Transmission electron microscopic morphological study and flow cytometric viability assessment of Acinetobacter baumannii susceptible to Musca domestica cecropin. The Scientific World Journal, 2014(1), p.657536.
7	Ivorra T, Martínez-Sánchez A, Rojo S. Review of Synthesiomyia nudiseta (Diptera: Muscidae) as a useful tool in forensic entomology. Int J Legal Med. 2021 Sep;135(5):2003-2015. doi: 10.1007/s00414-021-02543-w. Epub 2021 Mar 18. PMID: 33738569.
8	Karami, M., Armaki, M.T., Rajabnia, R., Omran, S.M., Heidarpour, A. and Pournajaf, A., 2021. The Role of Houseflies, Musca domestica L.(Diptera: Muscidae) as a Mechanical Vector for ESKAPE Pathogens and Drug Resistance. Anti-Infective Agents, 19(4), pp.66-71.
9	Khamesipour, F., Lankarani, K.B., Honarvar, B. and Kwenti, T.E., 2018. A systematic review of human pathogens carried by the housefly (Musca domestica L.). BMC public health, 18:1-15
10	Monyama, M.C., Taioe, O.M., Nkhebenyane, J.S., van Wyk, D., Ramatla, T. and Thekisoe, O.M., 2023. Bacterial communities associated with houseflies (Musca domestica L.) inhabiting hospices in South Africa. Microorganisms, 11(6):1440
11	Muenworn, V., Duvallet, G., Thainchum, K., Tuntakom, S., Tanasilchayakul, S., Prabaripai, A., Akratanakul, P., Sukonthabhirom, S. and Chareonviriyaphap, T., 2010. Geographic distribution of stomoxyine flies (Diptera: Muscidae) and diurnal activity of Stomoxys calcitrans in Thailand. Journal of Medical Entomology, 47(5):791-797
12	Nevill, E.M. and Sutherland, B., 1987. The colonization and life-cycles of Musca lusoria, Musca xanthomelas and Musca nevilli, vectors of Parafilaria bovicola in South Africa.
13	Nickle, W.R., 1967. Heterotylenchus autumnalis sp. n.(Nematoda: Sphaerulariidae), a parasite of the face fly, Musca autumnalis De Geer. The journal of parasitology. 398-401.
14	Patra, G., Behera, P., Das, S.K., Saikia, B., Ghosh, S., Biswas, P., Kumar, A., Alam, S.S., Kawlni, L., Lalnunpuia, C. and Lalchhandama, C., 2018. Stomoxys calcitrans and its importance in livestock. Int. J. Adv. Agric. Res, 6:30-37
15	Pont, A.C., 1991. A review of the Fanniidae and Muscidae (Diptera) of the Arabian Peninsula. Fauna of Saudi Arabia, 12:312-365.
16	Rochon, K., Hogsette, J.A., Kaufman, P.E., Olafson, P.U., Swiger, S.L. and Taylor, D.B., 2021. Stable fly (Diptera: Muscidae)—biology, management, and research needs. Journal of Integrated Pest Management, 12(1):38
17	Robinson, A., Versteeg, B., Abdurahman, O.S., Clatworthy, I., Shuka, G., Debela, D., Hordofa, G., Reis de Oliveira Gomes, L., Abraham Aga, M., Dumessa, G. and Sarah, V., 2024. Field-and laboratory-based studies on correlates of Chlamydia trachomatis transmission by Musca sorbens: Determinants of fly-eye contact and investigations into fly carriage of elementary bodies. PLOS Neglected Tropical Dis…
18	Roy, P. and Dasgupta, B., 1975. Seasonal occurrence of muscid, Calliphorid and Sarcophagid flies in Siliguri, West Bengal, with a note on the identity of Musca Domestica L. Oriental Insects, 9(3), pp.351-374.
19	Sulaiman S., Othman M.Z., Aziz A.H. Isolations of enteric pathogens from synanthropic flies trapped in downtown Kuala Lumpur. J. Vector Ecol. 2000;25:90–93.
20	Yin, J.H., Kelly, P.J. and Wang, C., 2022. Flies as vectors and potential sentinels for bacterial pathogens and antimicrobial resistance: a review. Veterinary Sciences, 9(6):300
